# Supplementary material for: BioMGCore: A toolkit for detection of biological metabolites in microbiome
Source: IMetaOmics. 2025 Jun 22;2(4):e70036. doi: 10.1002/imo2.70036 (PMC12806098; doi:10.1002/imo2.70036)
Supplement: Supplementary file 1 — Table S1. Statistics of the antiSMASH annotations by antiSTAT. Table S2. The γ‐butyrobetaine (γBB) database through BioMGCore. Table S3. The labels of different MGCs in the database of gutSMASH. Table S4. The labels and types of different MGCs in the database of antiSMASH. [file IMO2-2-e70036-s001.xlsx]

## Sheet: S1
Table S1. Statistics of the antiSMASH annotations by antiSTAT.
Species-level genome bins (SGBs)	Chromosome	Region	Type	From	To	Most similar known cluster	Similarity
AM09-9_scaffold	AM09-9.Scaf5	Region5.1	ranthipeptide	75239	96880
AM09-9_scaffold	AM09-9.Scaf7	Region7.1	RRE-containing	82492	100828
AM09-9_scaffold	AM09-9.Scaf23	Region23.1	RRE-containing	1138	21404
AM09-9_scaffold	AM09-9.Scaf25	Region25.1	RRE-containing	32859	43393
AM09-9_scaffold	AM09-9.Scaf30	Region30.1	RRE-containing	6752	27018
AM34-8_scaffold	AM34-8.Scaf7	Region7.1	thiopeptide	126915	153207	O-antigen	14%
AM34-8_scaffold	AM34-8.Scaf14	Region14.1	NRP-metallophore,NRPS	1	40003	enterobactin	100%
AM34-8_scaffold	AM34-8.Scaf34	Region34.1	NRPS,T1PKS	1	23002	yersiniabactin	10%
AF27-11AA_scaffold	AF27-11AA.Scaf13	Region13.1	ranthipeptide	13672	35554
AF29-16BH_scaffold	AF29-16BH.Scaf1	Region1.1	phosphonate	581279	595658	polysaccharide B	6%
AF29-16BH_scaffold	AF29-16BH.Scaf10	Region10.1	ranthipeptide	83986	105216
TF06-40_scaffold	TF06-40.Scaf15	Region15.1	RRE-containing	63185	83451
OM05-15BH_scaffold	OM05-15BH.Scaf8	Region8.1	RRE-containing	287188	307454
OM05-15BH_scaffold	OM05-15BH.Scaf25	Region25.1	RRE-containing	23301	43651
OM05-15BH_scaffold	OM05-15BH.Scaf28	Region28.1	arylpolyene	10621	47431	flexirubin	48%
AF22-12AC_scaffold	AF22-12AC.Scaf1	Region1.1	RRE-containing	61572	81829
AF22-12AC_scaffold	AF22-12AC.Scaf8	Region8.1	ranthipeptide	4714	26084
AF22-12AC_scaffold	AF22-12AC.Scaf1	Region1.2	RRE-containing	84450	105592
TM07-10_scaffold	TM07-10.Scaf2	Region2.1	RiPP-like	85698	96483
TM07-10_scaffold	TM07-10.Scaf23	Region23.1	NRPS-like	1	30191
TM07-10_scaffold	TM07-10.Scaf2	Region2.2	opine-like-metallophore	194688	211727
AF38-1_scaffold	AF38-1.Scaf4	Region4.1	ranthipeptide	145701	167361
AF38-1_scaffold	AF38-1.Scaf4	Region4.3	cyclic-lactone-autoinducer	212417	232998
AF38-1_scaffold	AF38-1.Scaf4	Region4.2	cyclic-lactone-autoinducer	167796	188356
AF37-4_scaffold	AF37-4.Scaf1	Region1.1	NRPS	9482	71378	nisin O	13%
AF37-4_scaffold	AF37-4.Scaf2	Region2.1	cyclic-lactone-autoinducer	164936	185520
AF37-4_scaffold	AF37-4.Scaf3	Region3.1	ranthipeptide	131600	153188
AF37-4_scaffold	AF37-4.Scaf5	Region5.1	cyclic-lactone-autoinducer	51376	72132
AF37-4_scaffold	AF37-4.Scaf6	Region6.1	cyclic-lactone-autoinducer	33673	54399
AF37-4_scaffold	AF37-4.Scaf7	Region7.1	cyclic-lactone-autoinducer	118977	139716
AF37-4_scaffold	AF37-4.Scaf11	Region11.1	RRE-containing	14983	35249
OM02-31_scaffold	OM02-31.Scaf1	Region1.1	cyclic-lactone-autoinducer	88619	109343
OM02-31_scaffold	OM02-31.Scaf11	Region11.1	cyclic-lactone-autoinducer,ranthipeptide	143892	165964
OM02-31_scaffold	OM02-31.Scaf33	Region33.1	NRPS	44305	80160	TP-1161	8%
OM02-31_scaffold	OM02-31.Scaf36	Region36.1	lanthipeptide-class-ii	20746	43616
OM02-31_scaffold	OM02-31.Scaf40	Region40.1	ranthipeptide	9572	31260
AF15-53_scaffold	AF15-53.Scaf1	Region1.1	hydrogen-cyanide	79	13309
AF15-53_scaffold	AF15-53.Scaf2	Region2.1	arylpolyene	642512	690049	flexirubin	48%
AF15-53_scaffold	AF15-53.Scaf13	Region13.1	lanthipeptide-class-i	41424	65951
AF15-53_scaffold	AF15-53.Scaf1	Region1.2	phosphonate	197003	226193	polysaccharide B	10%
AM44-1BH_scaffold	AM44-1BH.Scaf6	Region6.1	ranthipeptide	28070	49464
TM05-11_scaffold	TM05-11.Scaf2	Region2.1	lanthipeptide-class-iv	331112	352268
AF14-7_scaffold	AF14-7.Scaf2	Region2.1	RRE-containing	116652	137026
AF14-7_scaffold	AF14-7.Scaf69	Region69.1	arylpolyene	1	33746	flexirubin	48%
AF21-10LB_scaffold	AF21-10LB.Scaf4	Region4.1	HR-T2PKS,NRPS	11084	91371	leucomycin	3%
AF21-10LB_scaffold	AF21-10LB.Scaf6	Region6.1	ranthipeptide	1	16208
AF21-10LB_scaffold	AF21-10LB.Scaf10	Region10.1	RRE-containing	18383	38682
TF09-1_scaffold	TF09-1.Scaf1	Region1.1	RRE-containing	153120	173473	polysaccharide C	20%
TF09-1_scaffold	TF09-1.Scaf10	Region10.1	phosphonate	5493	19052	polysaccharide B	13%
TF09-1_scaffold	TF09-1.Scaf1	Region1.2	phosphonate	561202	589821	polysaccharide A	40%
AM27-36LB_scaffold	AM27-36LB.Scaf2	Region2.1	ranthipeptide	534416	556067
AM27-36LB_scaffold	AM27-36LB.Scaf3	Region3.1	phosphonate	454470	468849	polysaccharide B	6%
AM27-32LB_scaffold	lcl|AM27-32LB.Scaf6	Region6.1	cyclic-lactone-autoinducer	38358	59090
AM27-32LB_scaffold	lcl|AM27-32LB.Scaf8	Region8.1	RRE-containing	101981	122544
AM27-32LB_scaffold	lcl|AM27-32LB.Scaf37	Region37.1	cyclic-lactone-autoinducer	1	12697
AM27-32LB_scaffold	lcl|AM27-32LB.Scaf54	Region54.1	lanthipeptide-class-i	1	10469	nisin O	26%
AF25-23LB_scaffold	AF25-23LB.Scaf18	Region18.1	ranthipeptide	1	13726
AF25-23LB_scaffold	AF25-23LB.Scaf59	Region59.1	NRPS	1	22212	dipeptide aldehydes	47%
AF25-23LB_scaffold	AF25-23LB.Scaf62	Region62.1	cyclic-lactone-autoinducer	9276	20170
AF25-23LB_scaffold	AF25-23LB.Scaf116	Region116.1	cyclic-lactone-autoinducer	1	8417
AF25-23LB_scaffold	AF25-23LB.Scaf161	Region161.1	lanthipeptide-class-ii	1	3885
AM25-39_scaffold	AM25-39.Scaf1	Region1.1	ranthipeptide	217691	239403
AM25-39_scaffold	AM25-39.Scaf4	Region4.1	cyclic-lactone-autoinducer	154413	175148	ruminococcin A	21%
AM13-18_scaffold	AM13-18.Scaf3	Region3.1	NRPS-like	64849	106942
AM13-18_scaffold	AM13-18.Scaf8	Region8.1	RRE-containing	156881	177234	polysaccharide C	16%
AM13-18_scaffold	AM13-18.Scaf29	Region29.1	phosphonate	1	5569	polysaccharide B	16%
AF22-2LB_scaffold	AF22-2LB.Scaf1	Region1.1	ranthipeptide	516170	537525
OM05-11BH_scaffold	OM05-11BH.Scaf4	Region4.1	RRE-containing	232429	252713
OM05-11BH_scaffold	OM05-11BH.Scaf8	Region8.1	RRE-containing	201175	221528
OM05-11BH_scaffold	OM05-11BH.Scaf14	Region14.1	RRE-containing	87887	108153
AF30-3_scaffold	AF30-3.Scaf1	Region1.1	ranthipeptide	325883	347466
AF30-3_scaffold	AF30-3.Scaf2	Region2.1	cyclic-lactone-autoinducer	1	20083
AF30-3_scaffold	AF30-3.Scaf27	Region27.1	cyclic-lactone-autoinducer	17200	33744
OM02-3_scaffold	OM02-3.Scaf1	Region1.1	cyclic-lactone-autoinducer,ranthipeptide	184486	206558
OM02-3_scaffold	OM02-3.Scaf2	Region2.1	cyclic-lactone-autoinducer	88534	109258
OM02-3_scaffold	OM02-3.Scaf33	Region33.1	lanthipeptide-class-ii	20746	43616
OM02-3_scaffold	OM02-3.Scaf36	Region36.1	ranthipeptide	9572	31260
OM02-3_scaffold	OM02-3.Scaf42	Region42.1	NRPS	1	35856	TP-1161	8%
OM02-12_scaffold	OM02-12.Scaf5	Region5.1	ranthipeptide	6662	28324
AF31-29AC_scaffold	AF31-29AC.Scaf47	Region47.1	RRE-containing	22235	42017
AF31-29AC_scaffold	AF31-29AC.Scaf163	Region163.1	NRPS	1	4292
AM56-10ce_scaffold	AM56-10ce.Scaf3	Region3.1	RRE-containing	158407	168898
AM56-10ce_scaffold	AM56-10ce.Scaf8	Region8.1	arylpolyene	87833	133488	flexirubin	52%
AF29-11BH_scaffold	AF29-11BH.Scaf1	Region1.1	ranthipeptide	403340	425005
AF29-11BH_scaffold	AF29-11BH.Scaf2	Region2.1	cyclic-lactone-autoinducer	250736	268880
AF29-11BH_scaffold	AF29-11BH.Scaf10	Region10.1	cyclic-lactone-autoinducer	97180	117767
AF29-11BH_scaffold	AF29-11BH.Scaf13	Region13.1	cyclic-lactone-autoinducer	4658	25439
AF29-11BH_scaffold	AF29-11BH.Scaf19	Region19.1	cyclic-lactone-autoinducer	28263	48871
AM28-16AC_scaffold	AM28-16AC.Scaf2	Region2.1	thiopeptide	167563	193855	O-antigen	14%
AM28-16AC_scaffold	AM28-16AC.Scaf75	Region75.1	NRPS	1	9597
AF02-13_scaffold	AF02-13.Scaf5	Region5.1	cyclic-lactone-autoinducer	129682	143479
AF02-13_scaffold	AF02-13.Scaf14	Region14.1	cyclic-lactone-autoinducer	27342	48509
AF02-13_scaffold	AF02-13.Scaf16	Region16.1	cyclic-lactone-autoinducer	19529	40222
AF02-13_scaffold	AF02-13.Scaf31	Region31.1	cyclic-lactone-autoinducer	1	11791	S-layer glycan	20%
AM58-7XD_scaffold	lcl|AM58-7XD.Scaf7	Region7.1	NRPS-like,NRPS	34709	72559	dipeptide aldehydes	23%
AM58-7XD_scaffold	lcl|AM58-7XD.Scaf137	Region137.1	ranthipeptide	1	8471
AM58-7XD_scaffold	lcl|AM58-7XD.Scaf207	Region207.1	RRE-containing	1	3136
AF19-29_scaffold	AF19-29.Scaf5	Region5.1	lanthipeptide-class-ii	2471	25164
AF19-29_scaffold	AF19-29.Scaf6	Region6.1	cyclic-lactone-autoinducer	96798	123279
AF19-29_scaffold	AF19-29.Scaf10	Region10.1	NRPS	24897	73881	dipeptide aldehydes	94%
AF19-29_scaffold	AF19-29.Scaf13	Region13.1	ranthipeptide	89	21677
AF19-29_scaffold	AF19-29.Scaf27	Region27.1	RRE-containing	10797	32215
AF19-29_scaffold	AF19-29.Scaf34	Region34.1	lanthipeptide-class-ii	13789	36734
AF19-29_scaffold	AF19-29.Scaf50	Region50.1	lanthipeptide-class-ii	1	16319	bacitracin	22%
AF19-29_scaffold	AF19-29.Scaf66	Region66.1	cyclic-lactone-autoinducer	1	8948
AF18-33_scaffold	AF18-33.Scaf4	Region4.1	RRE-containing	207182	227535
AF18-33_scaffold	AF18-33.Scaf10	Region10.1	resorcinol	1	31952
AM42-31_scaffold	AM42-31.Scaf2	Region2.1	hydrogen-cyanide	186307	199537
AM42-31_scaffold	AM42-31.Scaf7	Region7.1	LAP	120067	142934
AM42-31_scaffold	AM42-31.Scaf17	Region17.1	betalactone	12162	44080
AF15-5_scaffold	AF15-5.Scaf1	Region1.1	ranthipeptide	122875	144503
AF15-5_scaffold	AF15-5.Scaf4	Region4.1	RiPP-like	45286	55564
AF15-5_scaffold	AF15-5.Scaf44	Region44.1	RRE-containing	1	11314
AF12-30_scaffold	AF12-30.Scaf3	Region3.1	ranthipeptide	96690	118066
AF12-30_scaffold	AF12-30.Scaf6	Region6.1	RRE-containing	129171	149440	exopolysaccharide	10%
AF18-14_scaffold	AF18-14.Scaf1	Region1.1	thioamide-NRP	1333	63053
AF18-14_scaffold	AF18-14.Scaf2	Region2.1	arylpolyene	245921	286930	flexirubin	36%
AF18-14_scaffold	AF18-14.Scaf43	Region43.1	resorcinol	1	23384
AF35-11AC_scaffold	AF35-11AC.Scaf6	Region6.1	resorcinol	3767	44906
AF35-11AC_scaffold	AF35-11AC.Scaf8	Region8.1	arylpolyene	501	48010	flexirubin	48%
AF35-11AC_scaffold	AF35-11AC.Scaf25	Region25.1	phosphonate	44319	57892	polysaccharide B	6%
AF35-11AC_scaffold	AF35-11AC.Scaf6	Region6.2	RRE-containing	61563	83182
OF02-8_scaffold	OF02-8.Scaf38	Region38.1	RRE-containing	1	19519
AF42-21_scaffold	AF42-21.Scaf11	Region11.1	ranthipeptide	66317	87979
AF42-21_scaffold	AF42-21.Scaf56	Region56.1	RRE-containing	1	5337
AF42-21_scaffold	AF42-21.Scaf85	Region85.1	cyclic-lactone-autoinducer	1	1723
TM10-8AC_scaffold	TM10-8AC.Scaf1	Region1.1	thiopeptide	128309	154578	O-antigen	14%
TM10-8AC_scaffold	TM10-8AC.Scaf10	Region10.1	redox-cofactor	30916	53081	lankacidin C	13%
TM10-8AC_scaffold	TM10-8AC.Scaf14	Region14.1	RiPP-like	1	8763
TM10-8AC_scaffold	TM10-8AC.Scaf15	Region15.1	NI-siderophore	1	24745	aerobactin	100%
TM10-8AC_scaffold	TM10-8AC.Scaf24	Region24.1	T1PKS,NRP-metallophore,NRPS	1	41270	yersiniabactin	19%
TM10-8AC_scaffold	TM10-8AC.Scaf26	Region26.1	NRPS,NRPS-like	1	26288	N-myristoyl-D-asparagine/cis-7-tetradecenoyl-D-asparagine/(R)-N1-((S)-5-oxohexan-2-yl)-2-tetradecanamidosuccinamide	34%
TM10-8AC_scaffold	TM10-8AC.Scaf33	Region33.1	NRPS,T1PKS	1	14807	N-myristoyl-D-asparagine/cis-7-tetradecenoyl-D-asparagine/(R)-N1-((S)-5-oxohexan-2-yl)-2-tetradecanamidosuccinamide	21%
TM10-8AC_scaffold	TM10-8AC.Scaf1	Region1.2	NRP-metallophore,NRPS	463317	517226	enterobactin	100%
OM06-4_scaffold	OM06-4.Scaf6	Region6.1	cyclic-lactone-autoinducer	64852	103944
OM06-4_scaffold	OM06-4.Scaf15	Region15.1	RiPP-like	960	16495
OM06-4_scaffold	OM06-4.Scaf28	Region28.1	cyclic-lactone-autoinducer	13015	33729	TP-1161	8%
OM06-4_scaffold	OM06-4.Scaf34	Region34.1	cyclic-lactone-autoinducer	4236	24790
OM07-5BH_scaffold	OM07-5BH.Scaf4	Region4.1	hydrogen-cyanide	225134	238370
AM51-4_scaffold	lcl|AM51-4.Scaf5	Region5.1	NRPS	1799	45431
AM51-4_scaffold	lcl|AM51-4.Scaf28	Region28.1	ranthipeptide	19273	40944
OM05-5BH_scaffold	OM05-5BH.Scaf11	Region11.1	ranthipeptide	28398	50133
TF12-12AT_scaffold	TF12-12AT.Scaf2	Region2.1	RRE-containing	221840	242118
TF12-12AT_scaffold	TF12-12AT.Scaf6	Region6.1	ranthipeptide	7936	30152	chejuenolide A/chejuenolide B	7%
AM24-1_scaffold	AM24-1.Scaf14	Region14.1	RRE-containing	1	10668
OF06-4_scaffold	OF06-4.Scaf13	Region13.1	T3PKS	21811	58221
AM18-14LB_scaffold	AM18-14LB.Scaf1	Region1.1	RRE-containing	554963	575316
AM18-14LB_scaffold	AM18-14LB.Scaf4	Region4.1	resorcinol	1	28448
AM18-14LB_scaffold	AM18-14LB.Scaf14	Region14.1	RRE-containing	62061	82327
AM29-12LB_scaffold	AM29-12LB.Scaf2	Region2.1	lanthipeptide-class-ii	1	18821
AM29-12LB_scaffold	AM29-12LB.Scaf22	Region22.1	cyclic-lactone-autoinducer	1	11375
AM29-12LB_scaffold	AM29-12LB.Scaf30	Region30.1	NRPS	12060	48582	dipeptide aldehydes	47%
AM29-12LB_scaffold	AM29-12LB.Scaf41	Region41.1	ranthipeptide	23589	40486
AM25-25_scaffold	AM25-25.Scaf7	Region7.1	terpene	28154	49035
AM25-25_scaffold	AM25-25.Scaf18	Region18.1	cyclic-lactone-autoinducer	9148	29853
AM25-25_scaffold	AM25-25.Scaf36	Region36.1	T3PKS	7485	36310
AM25-25_scaffold	AM25-25.Scaf101	Region101.1	RiPP-like	1	5311
OM04-1_scaffold	OM04-1.Scaf64	Region64.1	RRE-containing	1	13629
AF34-35BH_scaffold	AF34-35BH.Scaf1	Region1.1	cyclic-lactone-autoinducer	31967	52755
AF34-35BH_scaffold	AF34-35BH.Scaf3	Region3.1	RRE-containing	124041	145063
AF34-35BH_scaffold	AF34-35BH.Scaf5	Region5.1	cyclic-lactone-autoinducer	193303	214077
AF34-35BH_scaffold	AF34-35BH.Scaf8	Region8.1	ranthipeptide	37878	59239
AF34-35BH_scaffold	AF34-35BH.Scaf1	Region1.2	cyclic-lactone-autoinducer,LAP	387880	419458
AF34-35BH_scaffold	AF34-35BH.Scaf3	Region3.2	cyclic-lactone-autoinducer	266573	287142
AM26-14LB_scaffold	AM26-14LB.Scaf1	Region1.1	NRPS-like	20519	62393
AM26-14LB_scaffold	AM26-14LB.Scaf1	Region1.2	lanthipeptide-class-iv	325153	347810
AM22-1_scaffold	AM22-1.Scaf63	Region63.1	RRE-containing	1	13201
AM23-16LB_scaffold	AM23-16LB.Scaf2	Region2.1	phosphonate	14804	29183	polysaccharide B	6%
AM23-16LB_scaffold	AM23-16LB.Scaf4	Region4.1	ranthipeptide	173346	186855
AM21-40_scaffold	AM21-40.Scaf7	Region7.1	RRE-containing	108335	128688
AM26-26AC_scaffold	AM26-26AC.Scaf2	Region2.1	RRE-containing	214564	234908
AM26-26AC_scaffold	AM26-26AC.Scaf10	Region10.1	phosphonate	79251	92434	polysaccharide B	10%
OF11-22_scaffold	OF11-22.Scaf7	Region7.1	RRE-containing	137022	157360
OF11-22_scaffold	OF11-22.Scaf13	Region13.1	RRE-containing	41186	61464
OF11-22_scaffold	OF11-22.Scaf17	Region17.1	RRE-containing	42729	82101
AM43-40_scaffold	AM43-40.Scaf1	Region1.1	ranthipeptide	203365	224726
AM43-40_scaffold	AM43-40.Scaf11	Region11.1	cyclic-lactone-autoinducer	1	15826
AM43-40_scaffold	AM43-40.Scaf12	Region12.1	cyclic-lactone-autoinducer	55370	76115
AM43-40_scaffold	AM43-40.Scaf13	Region13.1	betalactone,cyclic-lactone-autoinducer	1	26837
AM43-40_scaffold	AM43-40.Scaf23	Region23.1	cyclic-lactone-autoinducer	17446	34002
AM16-25_scaffold	AM16-25.Scaf1	Region1.1	phosphonate	359372	382172
AM16-25_scaffold	AM16-25.Scaf3	Region3.1	RRE-containing	414504	435880
AF37-2AT_scaffold	AF37-2AT.Scaf2	Region2.1	ranthipeptide	234326	255771
AF37-2AT_scaffold	AF37-2AT.Scaf4	Region4.1	NRPS	67340	120642	ulbactin F/ulbactin G	28%
AF37-2AT_scaffold	AF37-2AT.Scaf5	Region5.1	NRPS-like,cyclic-lactone-autoinducer	43717	85438
AF37-2AT_scaffold	AF37-2AT.Scaf8	Region8.1	nucleoside	4428	25432
AF37-2AT_scaffold	AF37-2AT.Scaf13	Region13.1	cyclic-lactone-autoinducer	22345	35163
AF37-2AT_scaffold	AF37-2AT.Scaf2	Region2.2	lanthipeptide-class-ii	264264	287293
AF37-2AT_scaffold	AF37-2AT.Scaf5	Region5.2	ranthipeptide	138665	160080
TF07-21-d_scaffold	TF07-21-d.Scaf1	Region1.1	lanthipeptide-class-i	111756	138192	paenicidin B	100%
TF07-21-d_scaffold	TF07-21-d.Scaf2	Region2.1	NRPS,NRPS-like	1	42274	marthiapeptide A	33%
TF07-21-d_scaffold	TF07-21-d.Scaf3	Region3.1	transAT-PKS,NRPS-like,NRPS,T3PKS,PKS-like	3653	98301	dumulmycin/shuangdaolide A/shuangdaolide C/shuangdaolide B/shuangdaolide D	52%
TF07-21-d_scaffold	TF07-21-d.Scaf4	Region4.1	NRPS,transAT-PKS	1	86336
TF07-21-d_scaffold	TF07-21-d.Scaf4	Region4.3	NRPS,transAT-PKS,NRPS-like	242845	295907	paenilipoheptin	7%
TF07-21-d_scaffold	TF07-21-d.Scaf5	Region5.1	lanthipeptide-class-i	208111	232658	S-layer glycan	28%
TF07-21-d_scaffold	TF07-21-d.Scaf6	Region6.1	NRPS	199963	223275	tridecaptin M	50%
TF07-21-d_scaffold	TF07-21-d.Scaf8	Region8.1	NRPS	30412	124137	tridecaptin	100%
TF07-21-d_scaffold	TF07-21-d.Scaf14	Region14.1	lassopeptide	67802	91882
TF07-21-d_scaffold	TF07-21-d.Scaf20	Region20.1	cyclic-lactone-autoinducer	78677	99355
TF07-21-d_scaffold	TF07-21-d.Scaf24	Region24.1	NRPS-like,cyclic-lactone-autoinducer	1	50802
TF07-21-d_scaffold	TF07-21-d.Scaf25	Region25.1	NRPS	1	44744	fusaricidin B	100%
TF07-21-d_scaffold	TF07-21-d.Scaf26	Region26.1	RRE-containing	58354	70913
TF07-21-d_scaffold	TF07-21-d.Scaf28	Region28.1	cyclic-lactone-autoinducer	14553	35101
TF07-21-d_scaffold	TF07-21-d.Scaf30	Region30.1	T1PKS,NRPS	1	33430	bogorol A	27%
TF07-21-d_scaffold	TF07-21-d.Scaf32	Region32.1	betalactone	11394	42326	varlaxin 1046A/varlaxin 1022A	9%
TF07-21-d_scaffold	TF07-21-d.Scaf42	Region42.1	NRPS	1	27242	pelgipeptin	25%
TF07-21-d_scaffold	TF07-21-d.Scaf43	Region43.1	NRPS	1	26433	paenibacterin	60%
TF07-21-d_scaffold	TF07-21-d.Scaf53	Region53.1	NRPS	1	11232	polymyxin	100%
TF07-21-d_scaffold	TF07-21-d.Scaf56	Region56.1	NRPS	1	8865	polymyxin	60%
TF07-21-d_scaffold	TF07-21-d.Scaf59	Region59.1	transAT-PKS-like	1	5792	sorangicin A	30%
TF07-21-d_scaffold	TF07-21-d.Scaf60	Region60.1	NRPS	1	5335	paenibacterin	60%
TF07-21-d_scaffold	TF07-21-d.Scaf63	Region63.1	NRPS	1	3734
TF07-21-d_scaffold	TF07-21-d.Scaf68	Region68.1	NRPS-like	1	2129	locillomycin/locillomycin B/locillomycin C	21%
TF07-21-d_scaffold	TF07-21-d.Scaf2	Region2.2	lanthipeptide-class-i	272135	299142	paenilan	100%
TF07-21-d_scaffold	TF07-21-d.Scaf4	Region4.2	proteusin	116699	136935
AF31-28B-AC_scaffold	AF31-28B-AC.Scaf45	Region45.1	RRE-containing	12626	28440
OF01-14_scaffold	OF01-14.Scaf1	Region1.1	hydrogen-cyanide	372716	385952
CF01-10NS_scaffold	CF01-10NS.Scaf12	Region12.1	RRE-containing	1	14092
CF01-10NS_scaffold	CF01-10NS.Scaf23	Region23.1	arylpolyene	1	30860	flexirubin	52%
OM02-7LB_scaffold	OM02-7LB.Scaf13	Region13.1	ranthipeptide	23719	45371
AM27-12LB_scaffold	AM27-12LB.Scaf4	Region4.1	RRE-containing	78273	109765
AM27-12LB_scaffold	AM27-12LB.Scaf7	Region7.1	ranthipeptide	121855	143482
OM04-13BH_scaffold	OM04-13BH.Scaf2	Region2.1	ranthipeptide	285082	306443
OM04-13BH_scaffold	OM04-13BH.Scaf13	Region13.1	RRE-containing	16352	37554
TF07-2_scaffold	TF07-2.Scaf6	Region6.1	RRE-containing	138516	158869
AF25-21_scaffold	AF25-21.Scaf2	Region2.1	cyclic-lactone-autoinducer	31212	51944
AF25-21_scaffold	AF25-21.Scaf15	Region15.1	ranthipeptide	53901	75265
AF25-21_scaffold	AF25-21.Scaf16	Region16.1	cyclic-lactone-autoinducer	50325	63401
AF25-21_scaffold	AF25-21.Scaf23	Region23.1	RRE-containing	11458	31103
AF36-10BH_scaffold	AF36-10BH.Scaf7	Region7.1	cyclic-lactone-autoinducer,RRE-containing	1	29438
AF36-10BH_scaffold	AF36-10BH.Scaf13	Region13.1	cyclic-lactone-autoinducer	24442	44927
AF36-10BH_scaffold	AF36-10BH.Scaf19	Region19.1	cyclic-lactone-autoinducer	1	10967
AF36-10BH_scaffold	AF36-10BH.Scaf28	Region28.1	cyclic-lactone-autoinducer	1	11775
AF36-10BH_scaffold	AF36-10BH.Scaf33	Region33.1	cyclic-lactone-autoinducer	1	11790	S-layer glycan	20%
AF39-16AC_scaffold	AF39-16AC.Scaf1	Region1.1	RRE-containing	212262	232615
AF39-16AC_scaffold	AF39-16AC.Scaf2	Region2.1	resorcinol	11530	52669
AF39-16AC_scaffold	AF39-16AC.Scaf14	Region14.1	phosphonate	102016	115564	polysaccharide B	10%
AM28-15LB_scaffold	AM28-15LB.Scaf4	Region4.1	cyclic-lactone-autoinducer	1	13798
AM28-15LB_scaffold	AM28-15LB.Scaf13	Region13.1	cyclic-lactone-autoinducer	22863	44418
AM28-15LB_scaffold	AM28-15LB.Scaf24	Region24.1	cyclic-lactone-autoinducer	1	18723
AM28-15LB_scaffold	AM28-15LB.Scaf29	Region29.1	cyclic-lactone-autoinducer	12198	27413
AM28-15LB_scaffold	AM28-15LB.Scaf33	Region33.1	cyclic-lactone-autoinducer	1	16665
AM28-15LB_scaffold	AM28-15LB.Scaf49	Region49.1	cyclic-lactone-autoinducer	1	10272	S-layer glycan	20%
AF34-15_scaffold	AF34-15.Scaf10	Region10.1	arylpolyene	90787	138296	flexirubin	48%
AF34-15_scaffold	AF34-15.Scaf23	Region23.1	thioamide-NRP	1332	63052
TF05-14_scaffold	TF05-14.Scaf3	Region3.1	RRE-containing	213862	234212
TF01-20-2_scaffold	lcl|TF01-20-2.Scaf11	Region11.1	ranthipeptide	28251	49912
TF01-20-2_scaffold	lcl|TF01-20-2.Scaf12	Region12.1	RRE-containing	71649	82280
TF01-20-2_scaffold	lcl|TF01-20-2.Scaf68	Region68.1	RRE-containing	1	12459
TF01-20-2_scaffold	lcl|TF01-20-2.Scaf80	Region80.1	RRE-containing	1	10153
TF01-20-2_scaffold	lcl|TF01-20-2.Scaf149	Region149.1	RRE-containing	1	2161
TF01-20-2_scaffold	lcl|TF01-20-2.Scaf168	Region168.1	lanthipeptide-class-ii	1	1620
TF01-20-2_scaffold	lcl|TF01-20-2.Scaf179	Region179.1	NRPS-like	1	1396
TM09-4_scaffold	TM09-4.Scaf2	Region2.1	NRPS	32168	81152	dipeptide aldehydes	47%
TM09-4_scaffold	TM09-4.Scaf16	Region16.1	lanthipeptide-class-ii	70853	84708
TM09-4_scaffold	TM09-4.Scaf28	Region28.1	ranthipeptide	29213	48358
TM09-4_scaffold	TM09-4.Scaf32	Region32.1	cyclic-lactone-autoinducer	22774	38469
AM22-11AC_scaffold	AM22-11AC.Scaf7	Region7.1	ranthipeptide	89319	110990
AM22-11AC_scaffold	AM22-11AC.Scaf15	Region15.1	NRPS	12042	55737
AM47-5_scaffold	AM47-5.Scaf10	Region10.1	RRE-containing	1	14909
AF13-49B_scaffold	lcl|AF13-49B.Scaf1	Region1.1	RiPP-like	46456	56635
AF13-49B_scaffold	lcl|AF13-49B.Scaf3	Region3.1	T3PKS	77691	118704	coumermycin A1	6%
AF13-49B_scaffold	lcl|AF13-49B.Scaf11	Region11.1	RiPP-like	1492	13102
AF13-49B_scaffold	lcl|AF13-49B.Scaf18	Region18.1	lanthipeptide-class-ii	4394	27246	salivaricin A	87%
AF13-49B_scaffold	lcl|AF13-49B.Scaf19	Region19.1	RiPP-like	2955	21402
AF13-49B_scaffold	lcl|AF13-49B.Scaf19	Region19.2	lanthipeptide-class-iv	22645	44831
AF38-11_scaffold	AF38-11.Scaf5	Region5.1	RRE-containing	6762	27028
AM38-2BH_scaffold	AM38-2BH.Scaf2	Region2.1	lanthipeptide-class-ii	253028	276057
AM38-2BH_scaffold	AM38-2BH.Scaf4	Region4.1	NRPS-like,cyclic-lactone-autoinducer	245354	287075
AM38-2BH_scaffold	AM38-2BH.Scaf5	Region5.1	NRPS	67407	120709	ulbactin F/ulbactin G	28%
AM38-2BH_scaffold	AM38-2BH.Scaf7	Region7.1	nucleoside	129999	151003
AM38-2BH_scaffold	AM38-2BH.Scaf12	Region12.1	cyclic-lactone-autoinducer	35188	48078
AM38-2BH_scaffold	AM38-2BH.Scaf2	Region2.2	ranthipeptide	284550	305995
AM38-2BH_scaffold	AM38-2BH.Scaf4	Region4.2	ranthipeptide	340313	361728
TF03-6_scaffold	TF03-6.Scaf2	Region2.1	RRE-containing	226813	247163
TF03-6_scaffold	TF03-6.Scaf7	Region7.1	RRE-containing	66622	88256
TF03-6_scaffold	TF03-6.Scaf15	Region15.1	phosphonate	71985	85168	polysaccharide B	10%
TF03-6_scaffold	TF03-6.Scaf7	Region7.2	resorcinol	108428	149567
AF32-8AC_scaffold	AF32-8AC.Scaf2	Region2.1	RiPP-like	46492	58831
AF32-8AC_scaffold	AF32-8AC.Scaf3	Region3.1	ranthipeptide	190986	212653	N-tetradecanoyl tyrosine	6%
AF32-8AC_scaffold	AF32-8AC.Scaf9	Region9.1	cyclic-lactone-autoinducer	107392	127432
AF32-8AC_scaffold	AF32-8AC.Scaf24	Region24.1	cyclic-lactone-autoinducer	1	14714
AF32-8AC_scaffold	AF32-8AC.Scaf27	Region27.1	cyclic-lactone-autoinducer	1	17537
AF32-8AC_scaffold	AF32-8AC.Scaf38	Region38.1	cyclic-lactone-autoinducer	1	3605
TF12-2_scaffold	TF12-2.Scaf3	Region3.1	ranthipeptide	154190	175825
TF12-2_scaffold	TF12-2.Scaf13	Region13.1	cyclic-lactone-autoinducer	797	21723
TF12-2_scaffold	TF12-2.Scaf21	Region21.1	cyclic-lactone-autoinducer	1	12531
TF12-2_scaffold	TF12-2.Scaf22	Region22.1	cyclic-lactone-autoinducer,RRE-containing	1	25327
TF12-2_scaffold	TF12-2.Scaf28	Region28.1	cyclic-lactone-autoinducer	1	14151
TF12-2_scaffold	TF12-2.Scaf37	Region37.1	cyclic-lactone-autoinducer	1	7050
AF32-12BH_scaffold	AF32-12BH.Scaf4	Region4.1	ranthipeptide	26282	47682
AF32-12BH_scaffold	AF32-12BH.Scaf11	Region11.1	NRPS	78473	122078
AM17-47_scaffold	AM17-47.Scaf3	Region3.1	terpene	5894	27612
AM17-47_scaffold	AM17-47.Scaf5	Region5.1	CDPS	201731	222477
AM17-47_scaffold	AM17-47.Scaf9	Region9.1	hydrogen-cyanide	160108	173344
AM17-47_scaffold	AM17-47.Scaf14	Region14.1	ranthipeptide	62248	83804
OM05-6AA_scaffold	OM05-6AA.Scaf3	Region3.1	cyclic-lactone-autoinducer	95961	116527
OM05-6AA_scaffold	OM05-6AA.Scaf4	Region4.1	cyclic-lactone-autoinducer	198708	211062
OM05-6AA_scaffold	OM05-6AA.Scaf5	Region5.1	cyclic-lactone-autoinducer	91600	112196
OM05-6AA_scaffold	OM05-6AA.Scaf7	Region7.1	ranthipeptide	46200	67570
OM05-6AA_scaffold	OM05-6AA.Scaf8	Region8.1	cyclic-lactone-autoinducer	26388	46972
OM05-6AA_scaffold	OM05-6AA.Scaf12	Region12.1	cyclic-lactone-autoinducer	59886	80630
OM05-6AA_scaffold	OM05-6AA.Scaf27	Region27.1	cyclic-lactone-autoinducer,RRE-containing	1	20058
OM05-6AA_scaffold	OM05-6AA.Scaf30	Region30.1	RRE-containing	6624	19669
OM05-6AA_scaffold	OM05-6AA.Scaf5	Region5.2	lanthipeptide-class-ii,cyclic-lactone-autoinducer,RRE-containing,RiPP-like	121081	178631	ruminococcin A	21%
AM28-25_scaffold	AM28-25.Scaf2	Region2.1	ranthipeptide	175753	197346
AM23-1LB_scaffold	AM23-1LB.Scaf1	Region1.1	lanthipeptide-class-ii	212488	235181
AM23-1LB_scaffold	AM23-1LB.Scaf11	Region11.1	lanthipeptide-class-ii	71283	94393
AM23-1LB_scaffold	AM23-1LB.Scaf13	Region13.1	ranthipeptide	103016	124604
AM23-1LB_scaffold	AM23-1LB.Scaf19	Region19.1	lanthipeptide-class-ii,cyclic-lactone-autoinducer,RRE-containing	1	35783	ruminococcin A	21%
AM23-1LB_scaffold	AM23-1LB.Scaf30	Region30.1	cyclic-lactone-autoinducer	1	16105
AM23-1LB_scaffold	AM23-1LB.Scaf31	Region31.1	NRPS	1	30043	dipeptide aldehydes	41%
AF18-16LB_scaffold	AF18-16LB.Scaf1	Region1.1	cyclic-lactone-autoinducer	28091	48802
AF18-16LB_scaffold	AF18-16LB.Scaf2	Region2.1	cyclic-lactone-autoinducer	46925	67491
AF18-16LB_scaffold	AF18-16LB.Scaf7	Region7.1	cyclic-lactone-autoinducer	45709	66441
AF18-16LB_scaffold	AF18-16LB.Scaf9	Region9.1	ranthipeptide	57068	78438
AF18-16LB_scaffold	AF18-16LB.Scaf15	Region15.1	NRPS-like	42091	69659
AF18-16LB_scaffold	AF18-16LB.Scaf23	Region23.1	cyclic-lactone-autoinducer	31420	47914
AF18-16LB_scaffold	AF18-16LB.Scaf29	Region29.1	cyclic-lactone-autoinducer	17661	38209
AF18-16LB_scaffold	AF18-16LB.Scaf33	Region33.1	cyclic-lactone-autoinducer,ranthipeptide	8222	35766
AF18-16LB_scaffold	AF18-16LB.Scaf50	Region50.1	cyclic-lactone-autoinducer	1	10323
AF18-16LB_scaffold	AF18-16LB.Scaf1	Region1.2	cyclic-lactone-autoinducer	245330	265139
AM31-7AC_scaffold	AM31-7AC.Scaf1	Region1.1	cyclic-lactone-autoinducer	167415	188005
AM31-7AC_scaffold	AM31-7AC.Scaf4	Region4.1	ranthipeptide	526	21896
AM31-7AC_scaffold	AM31-7AC.Scaf11	Region11.1	cyclic-lactone-autoinducer	60053	72487
AM31-7AC_scaffold	AM31-7AC.Scaf22	Region22.1	cyclic-lactone-autoinducer	14410	35142
AM31-7AC_scaffold	AM31-7AC.Scaf45	Region45.1	cyclic-lactone-autoinducer	920	20335
AM31-7AC_scaffold	AM31-7AC.Scaf56	Region56.1	RRE-containing	1	12555
AM31-7AC_scaffold	AM31-7AC.Scaf65	Region65.1	cyclic-lactone-autoinducer	1	8125
AM31-7AC_scaffold	AM31-7AC.Scaf75	Region75.1	cyclic-lactone-autoinducer	1	4841
AM31-7AC_scaffold	AM31-7AC.Scaf76	Region76.1	RiPP-like	1	4745
AM31-7AC_scaffold	AM31-7AC.Scaf85	Region85.1	cyclic-lactone-autoinducer	1	2775
AM27-11_scaffold	AM27-11.Scaf2	Region2.1	ranthipeptide	8038	29414
AM27-11_scaffold	AM27-11.Scaf6	Region6.1	cyclic-lactone-autoinducer	100598	121321
AM27-11_scaffold	AM27-11.Scaf7	Region7.1	phosphonate	102582	116867	polysaccharide B	6%
AM27-11_scaffold	AM27-11.Scaf35	Region35.1	cyclic-lactone-autoinducer	1	10670
AM27-11_scaffold	AM27-11.Scaf38	Region38.1	cyclic-lactone-autoinducer	8999	27140
AM27-11_scaffold	AM27-11.Scaf70	Region70.1	cyclic-lactone-autoinducer	1	5744
AM51-4BH_scaffold	AM51-4BH.Scaf6	Region6.1	ranthipeptide	4687	26348
AM51-4BH_scaffold	AM51-4BH.Scaf17	Region17.1	RRE-containing	29242	50660
AM51-4BH_scaffold	AM51-4BH.Scaf41	Region41.1	RRE-containing	1873	17177
AM51-4BH_scaffold	AM51-4BH.Scaf94	Region94.1	cyclic-lactone-autoinducer	1	2174
OF04-11BH_scaffold	lcl|OF04-11BH.Scaf8	Region8.1	terpene	57576	79293
OF04-11BH_scaffold	lcl|OF04-11BH.Scaf12	Region12.1	CDPS	21364	42110
OF04-11BH_scaffold	lcl|OF04-11BH.Scaf17	Region17.1	hydrogen-cyanide	71531	82950
OM05-11_scaffold	OM05-11.Scaf17	Region17.1	RRE-containing	69123	85942	polysaccharide C	8%
OM05-11_scaffold	OM05-11.Scaf30	Region30.1	NRPS-like	32090	64428
AM26-13LB_scaffold	AM26-13LB.Scaf5	Region5.1	NRPS-like	409252	451681
AM26-13LB_scaffold	AM26-13LB.Scaf7	Region7.1	RRE-containing	156748	177101	polysaccharide C	20%
AM36-9BH_scaffold	AM36-9BH.Scaf2	Region2.1	RRE-containing	77597	97947
AM36-9BH_scaffold	AM36-9BH.Scaf15	Region15.1	resorcinol	1	21407
AM16-13_scaffold	AM16-13.Scaf3	Region3.1	RRE-containing	2318	22668
AM16-13_scaffold	AM16-13.Scaf13	Region13.1	arylpolyene	94157	141939	flexirubin	48%
AF33-28_scaffold	AF33-28.Scaf3	Region3.1	ranthipeptide	338357	359981
AF33-28_scaffold	AF33-28.Scaf4	Region4.1	NRPS,betalactone	49724	97286
OF02-7_scaffold	OF02-7.Scaf1	Region1.1	hydrogen-cyanide	214470	227700
AF24-29LB_scaffold	AF24-29LB.Scaf14	Region14.1	RRE-containing	61325	81675
AF31-23_scaffold	AF31-23.Scaf6	Region6.1	RRE-containing	158198	178557
AF31-23_scaffold	AF31-23.Scaf8	Region8.1	arylpolyene	22821	70326	flexirubin	48%
AF31-23_scaffold	AF31-23.Scaf11	Region11.1	RRE-containing	144553	164819
AM39-16AC_scaffold	AM39-16AC.Scaf1	Region1.1	ranthipeptide	29158	50829
AM39-16AC_scaffold	AM39-16AC.Scaf16	Region16.1	phosphonate	104173	149707	polysaccharide B	6%
AM39-16AC_scaffold	AM39-16AC.Scaf38	Region38.1	RRE-containing	898	21818
AM39-16AC_scaffold	AM39-16AC.Scaf43	Region43.1	cyclic-lactone-autoinducer	23218	43793
OM05-10AA_scaffold	OM05-10AA.Scaf1	Region1.1	arylpolyene	47583	95188	flexirubin	48%
OM05-10AA_scaffold	OM05-10AA.Scaf9	Region9.1	RRE-containing	1	13903
OM05-10AA_scaffold	OM05-10AA.Scaf36	Region36.1	RiPP-like	12204	24045
OM05-21BH_scaffold	OM05-21BH.Scaf19	Region19.1	RRE-containing	918	21268
AM27-31LB_scaffold	AM27-31LB.Scaf3	Region3.1	cyclic-lactone-autoinducer	192693	213271
AM27-31LB_scaffold	AM27-31LB.Scaf4	Region4.1	cyclic-lactone-autoinducer	54724	77570	locillomycin/locillomycin B/locillomycin C	14%
AM27-31LB_scaffold	AM27-31LB.Scaf5	Region5.1	RRE-containing	46532	66891
AM27-31LB_scaffold	AM27-31LB.Scaf7	Region7.1	cyclic-lactone-autoinducer	166268	179919
AM27-31LB_scaffold	AM27-31LB.Scaf8	Region8.1	NRPS	130182	173796
AM27-31LB_scaffold	AM27-31LB.Scaf9	Region9.1	cyclic-lactone-autoinducer	37525	58127
AM27-31LB_scaffold	AM27-31LB.Scaf10	Region10.1	cyclic-lactone-autoinducer	1	16221
AM27-31LB_scaffold	AM27-31LB.Scaf11	Region11.1	ranthipeptide,cyclic-lactone-autoinducer	59139	109946
AM27-31LB_scaffold	AM27-31LB.Scaf18	Region18.1	cyclic-lactone-autoinducer	1	5463
AM27-31LB_scaffold	AM27-31LB.Scaf20	Region20.1	cyclic-lactone-autoinducer	1	5345
AM27-31LB_scaffold	AM27-31LB.Scaf4	Region4.2	ranthipeptide	261677	283368
AM27-31LB_scaffold	AM27-31LB.Scaf10	Region10.2	cyclic-lactone-autoinducer	37927	58499
AF23-9AC_scaffold	AF23-9AC.Scaf1	Region1.1	T3PKS	65041	106207
AF23-9AC_scaffold	AF23-9AC.Scaf1	Region1.3	RiPP-like	363321	382106
AF23-9AC_scaffold	AF23-9AC.Scaf2	Region2.1	RiPP-like	125299	137395	quinolidomicin A	3%
AF23-9AC_scaffold	AF23-9AC.Scaf1	Region1.2	RiPP-like	278793	289065
AF15-25_scaffold	AF15-25.Scaf30	Region30.1	RRE-containing	22282	42548
AF36-10_scaffold	AF36-10.Scaf1	Region1.1	ranthipeptide	345456	366862
AF19-15_scaffold	AF19-15.Scaf4	Region4.1	NRPS-like	37430	79961
AF19-15_scaffold	AF19-15.Scaf17	Region17.1	ranthipeptide	31042	52677
AF19-15_scaffold	AF19-15.Scaf26	Region26.1	cyclic-lactone-autoinducer	1	17603
AF19-15_scaffold	AF19-15.Scaf28	Region28.1	cyclic-lactone-autoinducer	1	19050
AF19-15_scaffold	AF19-15.Scaf34	Region34.1	cyclic-lactone-autoinducer	1	18033
AF19-15_scaffold	AF19-15.Scaf44	Region44.1	cyclic-lactone-autoinducer	1	11122
OF04-4AC_scaffold	OF04-4AC.Scaf3	Region3.1	cyclic-lactone-autoinducer	187578	227068
OF04-4AC_scaffold	OF04-4AC.Scaf8	Region8.1	cyclic-lactone-autoinducer	106992	127706	TP-1161	8%
OF04-4AC_scaffold	OF04-4AC.Scaf16	Region16.1	cyclic-lactone-autoinducer	67648	87693
AM29-11AC_scaffold	AM29-11AC.Scaf8	Region8.1	ranthipeptide	26162	47884
TF08-15_scaffold	TF08-15.Scaf1	Region1.1	phosphonate	263199	277904	polysaccharide B	10%
TF08-15_scaffold	TF08-15.Scaf6	Region6.1	ranthipeptide	111943	133301
TF08-15_scaffold	TF08-15.Scaf11	Region11.1	cyclic-lactone-autoinducer	71749	92498
TF08-15_scaffold	TF08-15.Scaf15	Region15.1	lassopeptide,RRE-containing	61698	85553	exopolysaccharide	6%
TF08-15_scaffold	TF08-15.Scaf22	Region22.1	cyclic-lactone-autoinducer	25756	46517
AM16-24_scaffold	AM16-24.Scaf4	Region4.1	RRE-containing	134059	154418
AM18-35_scaffold	AM18-35.Scaf1	Region1.1	ranthipeptide	176226	197819
AM18-35_scaffold	AM18-35.Scaf4	Region4.1	cyclic-lactone-autoinducer	81831	102559
TM07-1_scaffold	TM07-1.Scaf9	Region9.1	RRE-containing	176776	193003
TM07-1_scaffold	TM07-1.Scaf18	Region18.1	resorcinol	2149	43288
AM44-1AT_scaffold	AM44-1AT.Scaf1	Region1.1	cyclic-lactone-autoinducer	294701	315267
AM44-1AT_scaffold	AM44-1AT.Scaf2	Region2.1	cyclic-lactone-autoinducer	235343	256087
AM44-1AT_scaffold	AM44-1AT.Scaf3	Region3.1	ranthipeptide	147934	169304
AM44-1AT_scaffold	AM44-1AT.Scaf15	Region15.1	cyclic-lactone-autoinducer	3066	23650
AM44-1AT_scaffold	AM44-1AT.Scaf21	Region21.1	cyclic-lactone-autoinducer	17843	38575
AM44-1AT_scaffold	AM44-1AT.Scaf31	Region31.1	cyclic-lactone-autoinducer	18001	29388
AF27-30_scaffold	AF27-30.Scaf2	Region2.1	RRE-containing	92606	112881
TF09-3_scaffold	TF09-3.Scaf6	Region6.1	cyclic-lactone-autoinducer	42307	62876
TF09-3_scaffold	TF09-3.Scaf10	Region10.1	ranthipeptide	93720	109988
TF09-3_scaffold	TF09-3.Scaf33	Region33.1	RRE-containing	18468	32924
TF09-3_scaffold	TF09-3.Scaf36	Region36.1	RiPP-like	329	10772
AM39-1_scaffold	AM39-1.Scaf4	Region4.1	phosphonate	235166	273800	polysaccharide B	16%
AM39-1_scaffold	AM39-1.Scaf6	Region6.1	RRE-containing	82751	103104
AF14-43_scaffold	AF14-43.Scaf20	Region20.1	ranthipeptide	12894	34276
AF14-43_scaffold	AF14-43.Scaf23	Region23.1	cyclic-lactone-autoinducer	41368	56202
AF14-43_scaffold	AF14-43.Scaf53	Region53.1	lassopeptide	1	11010
AF22-8AC_scaffold	AF22-8AC.Scaf1	Region1.1	ranthipeptide	76369	97724
AF33-15AC_scaffold	AF33-15AC.Scaf2	Region2.1	RRE-containing	64096	84440
AF33-15AC_scaffold	AF33-15AC.Scaf24	Region24.1	resorcinol	43288	67773
AF19-1AC_scaffold	AF19-1AC.Scaf1	Region1.1	RRE-containing	402939	423289
AF19-1AC_scaffold	AF19-1AC.Scaf5	Region5.1	phosphonate	195828	209360	polysaccharide B	16%
AF41-8MH_scaffold	AF41-8MH.Scaf3	Region3.1	arylpolyene	48695	96203	flexirubin	40%
AF41-8MH_scaffold	AF41-8MH.Scaf114	Region114.1	NRPS	1	8895
AF41-8MH_scaffold	AF41-8MH.Scaf154	Region154.1	resorcinol	1	3863
AF45-16BH_scaffold	AF45-16BH.Scaf7	Region7.1	RRE-containing	13880	34275
AF45-16BH_scaffold	AF45-16BH.Scaf128	Region128.1	phosphonate	1	8106	polysaccharide B	13%
AF14-10_scaffold	AF14-10.Scaf7	Region7.1	ranthipeptide	185923	207326
AM28-14AC_scaffold	AM28-14AC.Scaf1	Region1.1	thiopeptide	91575	117844	O-antigen	14%
AM28-14AC_scaffold	AM28-14AC.Scaf14	Region14.1	RiPP-like	1	8229
AM28-14AC_scaffold	AM28-14AC.Scaf37	Region37.1	redox-cofactor	32550	44818	lankacidin C	13%
OM07-13_scaffold	OM07-13.Scaf3	Region3.1	cyclic-lactone-autoinducer	183596	198612
OM07-13_scaffold	OM07-13.Scaf6	Region6.1	cyclic-lactone-autoinducer	47608	68192
OM07-13_scaffold	OM07-13.Scaf9	Region9.1	ranthipeptide	53266	74636
OM07-13_scaffold	OM07-13.Scaf15	Region15.1	cyclic-lactone-autoinducer	31465	52197
OM07-13_scaffold	OM07-13.Scaf18	Region18.1	cyclic-lactone-autoinducer	62275	79598
OM07-13_scaffold	OM07-13.Scaf25	Region25.1	RRE-containing	1	17845
OM07-13_scaffold	OM07-13.Scaf47	Region47.1	RRE-containing	1	4787
TF09-5_scaffold	TF09-5.Scaf16	Region16.1	lanthipeptide-class-ii	35629	58499
TF09-5_scaffold	TF09-5.Scaf22	Region22.1	cyclic-lactone-autoinducer,ranthipeptide	80863	102972
TF09-5_scaffold	TF09-5.Scaf26	Region26.1	NRPS	1	35862	TP-1161	8%
TF09-5_scaffold	TF09-5.Scaf50	Region50.1	ranthipeptide	1	11746
AM46-1_scaffold	AM46-1.Scaf1	Region1.1	arylpolyene	1	29717	flexirubin	32%
AM46-1_scaffold	AM46-1.Scaf1	Region1.2	resorcinol	279244	301669
AF15-31_scaffold	AF15-31.Scaf1	Region1.1	cyclic-lactone-autoinducer	244318	264899
AF15-31_scaffold	AF15-31.Scaf1	Region1.3	cyclic-lactone-autoinducer	436001	456715
AF15-31_scaffold	AF15-31.Scaf9	Region9.1	RRE-containing	24118	44378
AF15-31_scaffold	AF15-31.Scaf1	Region1.2	ranthipeptide	383485	405102
AM51-7_scaffold	AM51-7.Scaf3	Region3.1	resorcinol	191951	218653
AM51-7_scaffold	AM51-7.Scaf7	Region7.1	RRE-containing	148671	169024
AM51-7_scaffold	AM51-7.Scaf12	Region12.1	phosphonate	7812	29372	phosphonoglycans	5%
AM51-7_scaffold	AM51-7.Scaf22	Region22.1	RRE-containing	26953	47219
AF14-26_scaffold	AF14-26.Scaf2	Region2.1	cyclic-lactone-autoinducer	243228	263719
AF14-26_scaffold	AF14-26.Scaf7	Region7.1	phosphonate	85420	130615	polysaccharide B	10%
AF14-26_scaffold	AF14-26.Scaf11	Region11.1	RRE-containing	33655	54008
AF14-26_scaffold	AF14-26.Scaf13	Region13.1	lanthipeptide-class-i,ranthipeptide	25882	70442
AF21-53_scaffold	AF21-53.Scaf5	Region5.1	RRE-containing	56282	76635
AM29-11_scaffold	AM29-11.Scaf11	Region11.1	cyclic-lactone-autoinducer	55588	76178
AM29-11_scaffold	AM29-11.Scaf19	Region19.1	ranthipeptide	6660	28322
AM29-11_scaffold	AM29-11.Scaf29	Region29.1	cyclic-lactone-autoinducer	1	13773
AF16-25_scaffold	AF16-25.Scaf5	Region5.1	ranthipeptide,cyclic-lactone-autoinducer	84857	122761
AF16-25_scaffold	AF16-25.Scaf9	Region9.1	cyclic-lactone-autoinducer	1	20197
AF16-25_scaffold	AF16-25.Scaf10	Region10.1	cyclic-lactone-autoinducer	82624	103338
AF16-25_scaffold	AF16-25.Scaf14	Region14.1	cyclic-lactone-autoinducer	1	16902
AF16-25_scaffold	AF16-25.Scaf9	Region9.2	cyclic-lactone-autoinducer	78474	99446
AF12-50_scaffold	AF12-50.Scaf23	Region23.1	RRE-containing	33395	53661
AM43-4BH_scaffold	AM43-4BH.Scaf2	Region2.1	arylpolyene	150992	198501	flexirubin	36%
AM44-16_scaffold	AM44-16.Scaf1	Region1.1	CDPS	318878	339624
AM44-16_scaffold	AM44-16.Scaf2	Region2.1	terpene	154050	175768
AM44-16_scaffold	AM44-16.Scaf5	Region5.1	hydrogen-cyanide	101713	114949
AM44-16_scaffold	AM44-16.Scaf23	Region23.1	resorcinol	1	22114
OM02-6_scaffold	OM02-6.Scaf2	Region2.1	ranthipeptide	18869	40479
OM02-6_scaffold	OM02-6.Scaf26	Region26.1	cyclic-lactone-autoinducer	7841	28516
OM02-6_scaffold	OM02-6.Scaf38	Region38.1	RRE-containing	4181	21544
TF10-30_scaffold	TF10-30.Scaf3	Region3.1	ranthipeptide	221055	242413
TF10-30_scaffold	TF10-30.Scaf7	Region7.1	ranthipeptide	7807	29831	chejuenolide A/chejuenolide B	7%
TF10-30_scaffold	TF10-30.Scaf10	Region10.1	ranthipeptide	105711	124817
AM10-21B_scaffold	AM10-21B.Scaf1	Region1.1	RRE-containing	24046	44396
AM10-21B_scaffold	AM10-21B.Scaf8	Region8.1	phosphonate	20682	48076	polysaccharide B	20%
AM10-21B_scaffold	AM10-21B.Scaf8	Region8.2	phosphonate	91912	119629	polysaccharide B	10%
AF33-30_scaffold	lcl|AF33-30.Scaf4	Region4.1	RRE-containing	1	17305	polysaccharide C	16%
AF33-30_scaffold	lcl|AF33-30.Scaf102	Region102.1	phosphonate	1	9500	polysaccharide B	30%
AF33-30_scaffold	lcl|AF33-30.Scaf131	Region131.1	phosphonate	1	5141	polysaccharide B	13%
OM02-9_scaffold	OM02-9.Scaf5	Region5.1	RRE-containing	155511	175864	polysaccharide C	24%
OM02-9_scaffold	OM02-9.Scaf11	Region11.1	NRPS-like	29714	72143
AF27-14_scaffold	AF27-14.Scaf6	Region6.1	CDPS	75654	96400
AF27-14_scaffold	AF27-14.Scaf9	Region9.1	hydrogen-cyanide	13324	26560
AF21-18_scaffold	AF21-18.Scaf5	Region5.1	ranthipeptide	69987	91369
AF21-18_scaffold	AF21-18.Scaf7	Region7.1	NRPS	1	23790
AF21-18_scaffold	AF21-18.Scaf14	Region14.1	ranthipeptide	47906	59129
AF21-18_scaffold	AF21-18.Scaf17	Region17.1	cyclic-lactone-autoinducer	20708	40772
AF36-12AT_scaffold	AF36-12AT.Scaf2	Region2.1	NRPS-like	15722	58733
AF24-2LB_scaffold	AF24-2LB.Scaf13	Region13.1	ranthipeptide	33375	54826
TF06-6_scaffold	TF06-6.Scaf1	Region1.1	redox-cofactor	405354	427519	lankacidin C	13%
TF06-6_scaffold	TF06-6.Scaf2	Region2.1	thiopeptide	202793	229062	O-antigen	14%
TF06-6_scaffold	TF06-6.Scaf17	Region17.1	RiPP-like	91004	99307
TF06-6_scaffold	TF06-6.Scaf20	Region20.1	NI-siderophore	1	23577	aerobactin	100%
TF06-6_scaffold	TF06-6.Scaf24	Region24.1	NRPS,NRPS-like,T1PKS,NRP-metallophore	1	63624	yersiniabactin	19%
TF06-6_scaffold	TF06-6.Scaf27	Region27.1	NRPS,T1PKS	1	48457	N-myristoyl-D-asparagine/cis-7-tetradecenoyl-D-asparagine/(R)-N1-((S)-5-oxohexan-2-yl)-2-tetradecanamidosuccinamide	56%
TF06-6_scaffold	TF06-6.Scaf2	Region2.2	NRP-metallophore,NRPS	538168	591960	enterobactin	100%
AM01-30_scaffold	AM01-30.Scaf1	Region1.1	RiPP-like	2989	15166
AM01-30_scaffold	AM01-30.Scaf12	Region12.1	ranthipeptide	49089	70706	BE-7585A	4%
AM01-30_scaffold	AM01-30.Scaf1	Region1.2	betalactone	449646	475101
AF27-18BH_scaffold	AF27-18BH.Scaf3	Region3.1	arylpolyene	298550	346061	flexirubin	48%
AF27-18BH_scaffold	AF27-18BH.Scaf9	Region9.1	RRE-containing	76747	97534
AF27-18BH_scaffold	AF27-18BH.Scaf21	Region21.1	RiPP-like	73619	85793
AM40-10AC_scaffold	AM40-10AC.Scaf2	Region2.1	ranthipeptide	180813	202401
AM40-10AC_scaffold	AM40-10AC.Scaf6	Region6.1	NRPS	167644	202614
AM40-10AC_scaffold	AM40-10AC.Scaf33	Region33.1	NRPS	1	39364	dipeptide aldehydes	41%
AM28-20_scaffold	AM28-20.Scaf2	Region2.1	T3PKS	275868	317046
AM28-20_scaffold	AM28-20.Scaf2	Region2.2	RiPP-like	546476	558629
AM16-14_scaffold	AM16-14.Scaf9	Region9.1	hydrogen-cyanide	118253	131483
AF29-2_scaffold	AF29-2.Scaf20	Region20.1	ranthipeptide	22488	43656
AM32-2AC_scaffold	AM32-2AC.Scaf3	Region3.1	ranthipeptide	204052	225413
AM32-2AC_scaffold	AM32-2AC.Scaf12	Region12.1	cyclic-lactone-autoinducer	75102	87321
AM32-2AC_scaffold	AM32-2AC.Scaf14	Region14.1	cyclic-lactone-autoinducer	42338	63101
AM32-2AC_scaffold	AM32-2AC.Scaf18	Region18.1	betalactone	45369	65703
AM32-2AC_scaffold	AM32-2AC.Scaf22	Region22.1	cyclic-lactone-autoinducer	24506	45251
AM32-2AC_scaffold	AM32-2AC.Scaf33	Region33.1	cyclic-lactone-autoinducer	1	5015
AM32-2AC_scaffold	AM32-2AC.Scaf36	Region36.1	cyclic-lactone-autoinducer	1	3466
AF34-4BH_scaffold	AF34-4BH.Scaf5	Region5.1	cyclic-lactone-autoinducer,RRE-containing	1	25841
AF34-4BH_scaffold	AF34-4BH.Scaf6	Region6.1	ranthipeptide	129315	150976
AF34-4BH_scaffold	AF34-4BH.Scaf17	Region17.1	RRE-containing	30578	51858
AF34-4BH_scaffold	AF34-4BH.Scaf28	Region28.1	cyclic-lactone-autoinducer	1	15507
AF36-14BH_scaffold	AF36-14BH.Scaf1	Region1.1	arylpolyene	278522	326031	flexirubin	48%
AF36-14BH_scaffold	AF36-14BH.Scaf41	Region41.1	phosphonate	19585	33158	polysaccharide B	6%
AF36-14BH_scaffold	AF36-14BH.Scaf69	Region69.1	resorcinol	1	15494
AF36-14BH_scaffold	AF36-14BH.Scaf86	Region86.1	resorcinol	1	8617
TF08-13_scaffold	TF08-13.Scaf6	Region6.1	RRE-containing	149566	169919
TF08-13_scaffold	TF08-13.Scaf10	Region10.1	phosphonate	109086	122634	polysaccharide B	10%
TF08-13_scaffold	TF08-13.Scaf25	Region25.1	resorcinol	3485	44624
AM33-1_scaffold	AM33-1.Scaf2	Region2.1	hydrogen-cyanide	369680	382916
OF09-22XD_scaffold	lcl|OF09-22XD.Scaf4	Region4.1	ranthipeptide	66958	88551
OF09-22XD_scaffold	lcl|OF09-22XD.Scaf5	Region5.1	cyclic-lactone-autoinducer	101613	122352
OF09-22XD_scaffold	lcl|OF09-22XD.Scaf67	Region67.1	lassopeptide	1	4133
AM25-40_scaffold	AM25-40.Scaf1	Region1.1	ranthipeptide	196168	217880
AM25-40_scaffold	AM25-40.Scaf4	Region4.1	cyclic-lactone-autoinducer	39454	60189	ruminococcin A	21%
AF36-2_scaffold	AF36-2.Scaf2	Region2.1	hydrogen-cyanide	127475	140705
AF36-2_scaffold	AF36-2.Scaf45	Region45.1	LAP	7025	29892
OM03-7AC_scaffold	OM03-7AC.Scaf1	Region1.1	ranthipeptide	1220113	1241468
AM14-35_scaffold	AM14-35.Scaf11	Region11.1	arylpolyene	94938	142543	flexirubin	48%
AM14-35_scaffold	AM14-35.Scaf26	Region26.1	RRE-containing	67578	78003
AM29-25AC_scaffold	AM29-25AC.Scaf2	Region2.1	cyclic-lactone-autoinducer	391971	412703
AM29-25AC_scaffold	AM29-25AC.Scaf10	Region10.1	ranthipeptide	30949	52313
AM29-25AC_scaffold	AM29-25AC.Scaf12	Region12.1	lanthipeptide-class-ii	85438	113276	ruminococcin A	14%
AF14-15AC_scaffold	AF14-15AC.Scaf1	Region1.1	thiopeptide	209237	235529	O-antigen	14%
AF14-15AC_scaffold	AF14-15AC.Scaf29	Region29.1	NRP-metallophore,NRPS	1	39813	enterobactin	100%
AM23-2_scaffold	AM23-2.Scaf3	Region3.1	cyclic-lactone-autoinducer	77653	98138
AM23-2_scaffold	AM23-2.Scaf4	Region4.1	cyclic-lactone-autoinducer	42271	63432
AM23-2_scaffold	AM23-2.Scaf25	Region25.1	cyclic-lactone-autoinducer	162	20932
AM23-2_scaffold	AM23-2.Scaf42	Region42.1	cyclic-lactone-autoinducer	1	11811	S-layer glycan	20%
AM40-7BH_scaffold	AM40-7BH.Scaf1	Region1.1	cyclic-lactone-autoinducer	438053	458809
AM40-7BH_scaffold	AM40-7BH.Scaf2	Region2.1	ranthipeptide	256274	277862
AM40-7BH_scaffold	AM40-7BH.Scaf3	Region3.1	cyclic-lactone-autoinducer	71060	91644
AM40-7BH_scaffold	AM40-7BH.Scaf4	Region4.1	cyclic-lactone-autoinducer	169956	190682
AM40-7BH_scaffold	AM40-7BH.Scaf5	Region5.1	RRE-containing	59646	79912
AM35-6AC_scaffold	AM35-6AC.Scaf21	Region21.1	phosphonate	30227	43733	polysaccharide B	6%
AM09-18-1_scaffold	AM09-18-1.Scaf27	Region27.1	ranthipeptide	1	13132
AF41-6_scaffold	AF41-6.Scaf5	Region5.1	RRE-containing	6010	26360
AF41-6_scaffold	AF41-6.Scaf39	Region39.1	phosphonate	548	13731	polysaccharide B	10%
AF41-6_scaffold	AF41-6.Scaf96	Region96.1	NRPS	1	7039
AF43-11_scaffold	AF43-11.Scaf4	Region4.1	ranthipeptide	1	17158
AF43-11_scaffold	AF43-11.Scaf6	Region6.1	HR-T2PKS,NRPS	12573	100300	leucomycin	3%
AF43-11_scaffold	AF43-11.Scaf7	Region7.1	RRE-containing	1	16539
AF43-11_scaffold	AF43-11.Scaf34	Region34.1	RiPP-like	379	9330
AF32-15BH_scaffold	AF32-15BH.Scaf3	Region3.1	resorcinol	137325	178464
AF32-15BH_scaffold	AF32-15BH.Scaf10	Region10.1	arylpolyene	90763	134736	flexirubin	36%
AF32-15BH_scaffold	AF32-15BH.Scaf29	Region29.1	thioamide-NRP	462	62432
AM54-29XD_scaffold	AM54-29XD.Scaf1	Region1.1	arylpolyene	48191	95698	flexirubin	48%
AM16-4_scaffold	AM16-4.Scaf2	Region2.1	resorcinol	1	32101
AM16-4_scaffold	AM16-4.Scaf8	Region8.1	hydrogen-cyanide	47308	60544
AM49-11_scaffold	AM49-11.Scaf5	Region5.1	arylpolyene	76432	123938	flexirubin	56%
AF37-6AT_scaffold	AF37-6AT.Scaf10	Region10.1	NRPS	26535	75537	dipeptide aldehydes	23%
AF37-6AT_scaffold	AF37-6AT.Scaf12	Region12.1	ranthipeptide	27655	49244
AF31-14BH_scaffold	AF31-14BH.Scaf2	Region2.1	ranthipeptide	1	20866
AF31-14BH_scaffold	AF31-14BH.Scaf3	Region3.1	cyclic-lactone-autoinducer,RiPP-like	177489	203027
AF39-10AC_scaffold	AF39-10AC.Scaf2	Region2.1	hydrogen-cyanide	12742	25978
AF39-10AC_scaffold	AF39-10AC.Scaf5	Region5.1	terpene	194361	216079
AF39-10AC_scaffold	AF39-10AC.Scaf28	Region28.1	lanthipeptide-class-i	1	29650
AM30-47_scaffold	AM30-47.Scaf1	Region1.1	RRE-containing	144440	164790
AM30-47_scaffold	AM30-47.Scaf2	Region2.1	arylpolyene	280673	328455	flexirubin	48%
OF01-3_scaffold	OF01-3.Scaf2	Region2.1	RiPP-like	44927	55226
OF01-3_scaffold	OF01-3.Scaf9	Region9.1	ranthipeptide	30273	51885
AM23-2LB_scaffold	AM23-2LB.Scaf8	Region8.1	ranthipeptide	65359	87108
AF14-9AC_scaffold	AF14-9AC.Scaf2	Region2.1	ranthipeptide	138064	159509
AF14-9AC_scaffold	AF14-9AC.Scaf4	Region4.1	ranthipeptide	54405	75820
AF14-9AC_scaffold	AF14-9AC.Scaf5	Region5.1	NRPS	263409	316711	ulbactin F/ulbactin G	28%
AF14-9AC_scaffold	AF14-9AC.Scaf7	Region7.1	nucleoside	4440	25444
AF14-9AC_scaffold	AF14-9AC.Scaf13	Region13.1	cyclic-lactone-autoinducer	1	12886
AF14-9AC_scaffold	AF14-9AC.Scaf2	Region2.2	lanthipeptide-class-ii	168004	191033
AF14-9AC_scaffold	AF14-9AC.Scaf4	Region4.2	NRPS-like,cyclic-lactone-autoinducer	129058	170779
TM08-15_scaffold	TM08-15.Scaf2	Region2.1	NRPS-like	135101	177530
TM08-15_scaffold	TM08-15.Scaf4	Region4.1	phosphonate	355165	368029	polysaccharide B	43%
TM08-15_scaffold	TM08-15.Scaf8	Region8.1	phosphonate	67244	95841	polysaccharide A	40%
TM08-15_scaffold	TM08-15.Scaf12	Region12.1	phosphonate	165639	184733	polysaccharide B	13%
TM08-15_scaffold	TM08-15.Scaf13	Region13.1	RRE-containing	154079	174432	polysaccharide C	16%
TF06-5AC_scaffold	TF06-5AC.Scaf3	Region3.1	NRP-metallophore,NRPS	83337	137246	enterobactin	100%
TF06-5AC_scaffold	TF06-5AC.Scaf11	Region11.1	redox-cofactor	88052	110217	lankacidin C	13%
TF06-5AC_scaffold	TF06-5AC.Scaf16	Region16.1	RiPP-like	1	8326
TF06-5AC_scaffold	TF06-5AC.Scaf3	Region3.2	thiopeptide	446998	473267	O-antigen	14%
AF24-21_scaffold	AF24-21.Scaf39	Region39.1	T3PKS	1	25045	locillomycin/locillomycin B/locillomycin C	14%
OF04-14_scaffold	OF04-14.Scaf8	Region8.1	RRE-containing	97197	117550
AF24-13_scaffold	AF24-13.Scaf12	Region12.1	NRPS,NRPS-like	120976	177559	ulbactin F/ulbactin G	28%
AF24-13_scaffold	AF24-13.Scaf20	Region20.1	ranthipeptide	45805	67475
AF24-13_scaffold	AF24-13.Scaf36	Region36.1	phosphonate	1	9544	polysaccharide B	6%
OM02-37_scaffold	OM02-37.Scaf2	Region2.1	RiPP-like	36528	48687
OM02-37_scaffold	OM02-37.Scaf2	Region2.2	arylpolyene	337017	384690	flexirubin	44%
OF05-3_scaffold	OF05-3.Scaf2	Region2.1	ranthipeptide	130201	151568
OF05-3_scaffold	OF05-3.Scaf9	Region9.1	phosphonate	104804	124987	polysaccharide B	6%
AF19-34_scaffold	AF19-34.Scaf4	Region4.1	ranthipeptide	44983	66663
AF19-34_scaffold	AF19-34.Scaf15	Region15.1	cyclic-lactone-autoinducer	53855	80336
AF39-11AT_scaffold	AF39-11AT.Scaf37	Region37.1	RRE-containing	1	7973
AF31-1BH_scaffold	AF31-1BH.Scaf5	Region5.1	cyclic-lactone-autoinducer	47971	68456
AF31-1BH_scaffold	AF31-1BH.Scaf8	Region8.1	cyclic-lactone-autoinducer	15664	36257
AF31-1BH_scaffold	AF31-1BH.Scaf45	Region45.1	lanthipeptide-class-i,cyclic-lactone-autoinducer	1	13972
AF31-1BH_scaffold	AF31-1BH.Scaf47	Region47.1	cyclic-lactone-autoinducer	1	11656	S-layer glycan	20%
AM17-51_scaffold	AM17-51.Scaf3	Region3.1	ranthipeptide	158744	180405
AM17-51_scaffold	AM17-51.Scaf6	Region6.1	cyclic-lactone-autoinducer	68683	89228
AM36-18BH_scaffold	AM36-18BH.Scaf2	Region2.1	ranthipeptide	355735	377400
AM36-18BH_scaffold	AM36-18BH.Scaf4	Region4.1	cyclic-lactone-autoinducer,RRE-containing	181122	203295
AM36-18BH_scaffold	AM36-18BH.Scaf8	Region8.1	cyclic-lactone-autoinducer	86770	106110
AM36-18BH_scaffold	AM36-18BH.Scaf14	Region14.1	cyclic-lactone-autoinducer	1	13120
AF29-13_scaffold	AF29-13.Scaf2	Region2.1	resorcinol	51880	93019
AF29-13_scaffold	AF29-13.Scaf27	Region27.1	arylpolyene	20103	65934	flexirubin	48%
AM50-10BH_scaffold	AM50-10BH.Scaf15	Region15.1	arylpolyene	56601	104205	flexirubin	52%
AM50-10BH_scaffold	AM50-10BH.Scaf16	Region16.1	RRE-containing	119590	133455
AF22-3AC_scaffold	AF22-3AC.Scaf1	Region1.1	RRE-containing	77544	97810
AF22-3AC_scaffold	AF22-3AC.Scaf2	Region2.1	lanthipeptide-class-i	67382	96358
AF22-3AC_scaffold	AF22-3AC.Scaf26	Region26.1	RRE-containing	7907	28290
AF22-3AC_scaffold	AF22-3AC.Scaf32	Region32.1	arylpolyene	9832	51052	flexirubin	8%
AF22-3AC_scaffold	AF22-3AC.Scaf1	Region1.2	arylpolyene	506097	553602	flexirubin	48%
AM50-6_scaffold	AM50-6.Scaf5	Region5.1	phosphonate	233694	257443	polysaccharide B	10%
AM50-6_scaffold	AM50-6.Scaf9	Region9.1	RRE-containing	120157	140507
AM33-14AC_scaffold	AM33-14AC.Scaf1	Region1.1	ranthipeptide	286716	308490
AF34-12_scaffold	AF34-12.Scaf1	Region1.1	ranthipeptide	197075	218710
AF34-12_scaffold	AF34-12.Scaf8	Region8.1	NRPS-like	5995	48526
AF34-12_scaffold	AF34-12.Scaf19	Region19.1	cyclic-lactone-autoinducer	7982	34938
AF34-12_scaffold	AF34-12.Scaf32	Region32.1	cyclic-lactone-autoinducer	5830	21413
AF34-12_scaffold	AF34-12.Scaf49	Region49.1	cyclic-lactone-autoinducer	1	4756
AF34-12_scaffold	AF34-12.Scaf50	Region50.1	cyclic-lactone-autoinducer	1	4377
AF28-13AC_scaffold	AF28-13AC.Scaf3	Region3.1	cyclic-lactone-autoinducer	327223	344764
AF28-13AC_scaffold	AF28-13AC.Scaf5	Region5.1	ranthipeptide	209027	230693
AF28-13AC_scaffold	AF28-13AC.Scaf14	Region14.1	cyclic-lactone-autoinducer	1	13706
AM28-13_scaffold	AM28-13.Scaf5	Region5.1	ranthipeptide	146788	163295
AM28-13_scaffold	AM28-13.Scaf8	Region8.1	cyclic-lactone-autoinducer	10475	31401
AM28-13_scaffold	AM28-13.Scaf18	Region18.1	cyclic-lactone-autoinducer	25070	45794
AM28-13_scaffold	AM28-13.Scaf24	Region24.1	cyclic-lactone-autoinducer	1	12346
AM28-13_scaffold	AM28-13.Scaf40	Region40.1	cyclic-lactone-autoinducer	1	11740
AM28-13_scaffold	AM28-13.Scaf54	Region54.1	cyclic-lactone-autoinducer	1	3367
AM28-13_scaffold	AM28-13.Scaf56	Region56.1	cyclic-lactone-autoinducer	1	2970
OM08-6BH_scaffold	OM08-6BH.Scaf1	Region1.1	ranthipeptide	72380	93995
OM08-6BH_scaffold	OM08-6BH.Scaf2	Region2.1	RiPP-like	167776	179920
OM08-6BH_scaffold	OM08-6BH.Scaf4	Region4.1	lanthipeptide-class-ii	94875	117985
OM08-6BH_scaffold	OM08-6BH.Scaf1	Region1.2	phosphonate	170785	196306	polysaccharide B	6%
AF29-12_scaffold	AF29-12.Scaf7	Region7.1	arylpolyene	134925	182530	flexirubin	48%
AF29-12_scaffold	AF29-12.Scaf27	Region27.1	RRE-containing	67057	77462
AF35-15_scaffold	AF35-15.Scaf13	Region13.1	ranthipeptide	33501	54952
AM26-10_scaffold	AM26-10.Scaf3	Region3.1	hydrogen-cyanide	206694	219930
AM32-26AC_scaffold	AM32-26AC.Scaf1	Region1.1	arylpolyene	176424	223933	flexirubin	48%
OM05-3AA_scaffold	OM05-3AA.Scaf2	Region2.1	cyclic-lactone-autoinducer	202826	223422
OM05-3AA_scaffold	OM05-3AA.Scaf2	Region2.3	cyclic-lactone-autoinducer	332396	352962
OM05-3AA_scaffold	OM05-3AA.Scaf4	Region4.1	cyclic-lactone-autoinducer	198975	219707
OM05-3AA_scaffold	OM05-3AA.Scaf5	Region5.1	cyclic-lactone-autoinducer	164801	185385
OM05-3AA_scaffold	OM05-3AA.Scaf7	Region7.1	ranthipeptide	80182	101552
OM05-3AA_scaffold	OM05-3AA.Scaf10	Region10.1	cyclic-lactone-autoinducer	13685	34429
OM05-3AA_scaffold	OM05-3AA.Scaf14	Region14.1	cyclic-lactone-autoinducer,RiPP-like	47320	62607
OM05-3AA_scaffold	OM05-3AA.Scaf17	Region17.1	cyclic-lactone-autoinducer,RRE-containing	39477	59540
OM05-3AA_scaffold	OM05-3AA.Scaf26	Region26.1	RRE-containing	6630	19681
OM05-3AA_scaffold	OM05-3AA.Scaf2	Region2.2	lanthipeptide-class-ii,cyclic-lactone-autoinducer,RRE-containing	232307	274896	ruminococcin A	21%
AM13-39_scaffold	AM13-39.Scaf2	Region2.1	ranthipeptide	124266	145927
AM13-39_scaffold	AM13-39.Scaf4	Region4.1	RRE-containing	27149	48429
AM13-39_scaffold	AM13-39.Scaf39	Region39.1	cyclic-lactone-autoinducer	1	10549
TM05-53_scaffold	TM05-53.Scaf15	Region15.1	ranthipeptide	12527	34154
AF42-16_scaffold	AF42-16.Scaf5	Region5.1	ranthipeptide	36316	58035
AF36-2BH_scaffold	AF36-2BH.Scaf2	Region2.1	cyclic-lactone-autoinducer	103985	124729
AF36-2BH_scaffold	AF36-2BH.Scaf3	Region3.1	cyclic-lactone-autoinducer	212795	233527
AF36-2BH_scaffold	AF36-2BH.Scaf4	Region4.1	RiPP-like	40647	52884
AF36-2BH_scaffold	AF36-2BH.Scaf5	Region5.1	RRE-containing	1	16581
AF36-2BH_scaffold	AF36-2BH.Scaf6	Region6.1	ranthipeptide	79838	101208
AF36-2BH_scaffold	AF36-2BH.Scaf13	Region13.1	cyclic-lactone-autoinducer	49780	70364
AF36-2BH_scaffold	AF36-2BH.Scaf16	Region16.1	cyclic-lactone-autoinducer	11057	31780
AF36-2BH_scaffold	AF36-2BH.Scaf32	Region32.1	cyclic-lactone-autoinducer	1	15815
AF36-2BH_scaffold	AF36-2BH.Scaf36	Region36.1	cyclic-lactone-autoinducer	1	14178
AF36-2BH_scaffold	AF36-2BH.Scaf42	Region42.1	RiPP-like	1	7405
AF36-2BH_scaffold	AF36-2BH.Scaf44	Region44.1	ranthipeptide	1	7621
AF36-2BH_scaffold	AF36-2BH.Scaf49	Region49.1	cyclic-lactone-autoinducer	1	3873
AF36-2BH_scaffold	AF36-2BH.Scaf52	Region52.1	cyclic-lactone-autoinducer	1	3293
AF36-2BH_scaffold	AF36-2BH.Scaf65	Region65.1	cyclic-lactone-autoinducer	1	1419
AM22-22_scaffold	AM22-22.Scaf8	Region8.1	ranthipeptide	18328	40017
AM30-24_scaffold	AM30-24.Scaf2	Region2.1	ranthipeptide	223261	244667
AM36-3AA_scaffold	AM36-3AA.Scaf10	Region10.1	cyclic-lactone-autoinducer	35545	56268
AM36-3AA_scaffold	AM36-3AA.Scaf13	Region13.1	RiPP-like	23433	35649
AM36-3AA_scaffold	AM36-3AA.Scaf15	Region15.1	cyclic-lactone-autoinducer	10131	30715
AM36-3AA_scaffold	AM36-3AA.Scaf17	Region17.1	ranthipeptide	524	21894
AM36-3AA_scaffold	AM36-3AA.Scaf22	Region22.1	cyclic-lactone-autoinducer	1	15158
AM36-3AA_scaffold	AM36-3AA.Scaf28	Region28.1	cyclic-lactone-autoinducer	18518	37240
AM43-3BH_scaffold	AM43-3BH.Scaf2	Region2.1	ranthipeptide	311877	333328
AM43-3BH_scaffold	AM43-3BH.Scaf14	Region14.1	lanthipeptide-class-i	1	15520
AM44-1_scaffold	AM44-1.Scaf1	Region1.1	RiPP-like	451124	461354
AM44-1_scaffold	AM44-1.Scaf2	Region2.1	RiPP-like	70614	96811
AM44-1_scaffold	AM44-1.Scaf3	Region3.1	RRE-containing,RaS-RiPP	121945	144443	tryglysin B	100%
AM44-1_scaffold	AM44-1.Scaf5	Region5.1	RiPP-like	26250	36698
AM44-1_scaffold	AM44-1.Scaf6	Region6.1	T3PKS	42339	83514
AM44-1_scaffold	AM44-1.Scaf7	Region7.1	NRPS,NRPS-like	10664	59215
AM44-1_scaffold	AM44-1.Scaf1	Region1.2	RiPP-like	579218	592803
AF18-15LB_scaffold	AF18-15LB.Scaf23	Region23.1	cyclic-lactone-autoinducer	13529	36044
TM09-16AC_scaffold	TM09-16AC.Scaf4	Region4.1	ranthipeptide	101545	123207
OM06-11AA_scaffold	OM06-11AA.Scaf1	Region1.1	RRE-containing,cyclic-lactone-autoinducer,lanthipeptide-class-ii	607576	650165	ruminococcin A	21%
OM06-11AA_scaffold	OM06-11AA.Scaf2	Region2.1	RRE-containing	129727	151145
OM06-11AA_scaffold	OM06-11AA.Scaf9	Region9.1	ranthipeptide	101174	122538
OM06-11AA_scaffold	OM06-11AA.Scaf1	Region1.2	cyclic-lactone-autoinducer	655716	676312
OM03-18_scaffold	OM03-18.Scaf1	Region1.1	ranthipeptide	105577	126932
OM08-17BH_scaffold	OM08-17BH.Scaf8	Region8.1	phosphonate	1	12671	polysaccharide B	6%
OM08-17BH_scaffold	OM08-17BH.Scaf12	Region12.1	RRE-containing	14541	34891
AF16-50_scaffold	AF16-50.Scaf1	Region1.1	cyclic-lactone-autoinducer	20029	40625
AF16-50_scaffold	AF16-50.Scaf4	Region4.1	NRPS-like	14530	57061
AF16-50_scaffold	AF16-50.Scaf5	Region5.1	thiopeptide	5611	29189
AF16-50_scaffold	AF16-50.Scaf8	Region8.1	ranthipeptide	29995	51630
AF16-50_scaffold	AF16-50.Scaf23	Region23.1	cyclic-lactone-autoinducer	5080	25816
OF10-16_scaffold	OF10-16.Scaf19	Region19.1	phosphonate	23174	36679	polysaccharide B	6%
OF10-16_scaffold	OF10-16.Scaf40	Region40.1	cyclic-lactone-autoinducer	1	10909
AF15-10LB_scaffold	AF15-10LB.Scaf6	Region6.1	RRE-containing	34306	54659	polysaccharide C	16%
AF15-10LB_scaffold	AF15-10LB.Scaf7	Region7.1	NRPS-like	99930	142359
AF15-10LB_scaffold	AF15-10LB.Scaf27	Region27.1	phosphonate	1	5577	polysaccharide B	16%
AF19-14_scaffold	AF19-14.Scaf1	Region1.1	hydrogen-cyanide	13480	26716
AF37-7_scaffold	AF37-7.Scaf21	Region21.1	ranthipeptide	30753	51492
AF18-3_scaffold	AF18-3.Scaf2	Region2.1	cyclic-lactone-autoinducer	154503	175042
AF18-3_scaffold	AF18-3.Scaf14	Region14.1	phosphonate	54375	67881	polysaccharide B	6%
AM32-23AC_scaffold	AM32-23AC.Scaf2	Region2.1	RRE-containing	57447	77713
AM32-23AC_scaffold	AM32-23AC.Scaf11	Region11.1	ranthipeptide	5196	25782
AM32-23AC_scaffold	AM32-23AC.Scaf23	Region23.1	cyclic-lactone-autoinducer	11891	30501
AM32-23AC_scaffold	AM32-23AC.Scaf31	Region31.1	cyclic-lactone-autoinducer	5500	23450
AF31-17AC_scaffold	AF31-17AC.Scaf10	Region10.1	NRPS,cyclic-lactone-autoinducer	24119	70691	HTTPCA/prepiscibactin/piscibactin	4%
AF31-17AC_scaffold	AF31-17AC.Scaf19	Region19.1	lanthipeptide-class-ii	64	23030	xantholipin	6%
AF31-17AC_scaffold	AF31-17AC.Scaf46	Region46.1	ranthipeptide	14685	26245
AF31-17AC_scaffold	AF31-17AC.Scaf89	Region89.1	RRE-containing	1	10463
AF31-17AC_scaffold	AF31-17AC.Scaf92	Region92.1	cyclic-lactone-autoinducer	1	8836
AF19-10AC_scaffold	AF19-10AC.Scaf2	Region2.1	RRE-containing	361836	382189
AF19-10AC_scaffold	AF19-10AC.Scaf9	Region9.1	RRE-containing	31033	51299
AM26-12LB_scaffold	AM26-12LB.Scaf6	Region6.1	lanthipeptide-class-ii	170585	185634
AM26-12LB_scaffold	AM26-12LB.Scaf12	Region12.1	ranthipeptide	6345	27993
AM26-12LB_scaffold	AM26-12LB.Scaf19	Region19.1	cyclic-lactone-autoinducer	715	21305
AM26-12LB_scaffold	AM26-12LB.Scaf41	Region41.1	lassopeptide	1	1355
TF05-10AC_scaffold	TF05-10AC.Scaf3	Region3.1	arylpolyene	5707	53218	flexirubin	36%
TF05-10AC_scaffold	TF05-10AC.Scaf4	Region4.1	RiPP-like	184082	196256
TF05-10AC_scaffold	TF05-10AC.Scaf5	Region5.1	thiopeptide	246167	271147
TF05-10AC_scaffold	TF05-10AC.Scaf10	Region10.1	RRE-containing	49423	70210
TF05-10AC_scaffold	TF05-10AC.Scaf22	Region22.1	resorcinol	1	33586
AM29-29_scaffold	AM29-29.Scaf3	Region3.1	ranthipeptide	178459	199817
AM29-29_scaffold	AM29-29.Scaf4	Region4.1	ranthipeptide	1	18635
AM29-29_scaffold	AM29-29.Scaf6	Region6.1	RRE-containing	55855	76193
AM29-29_scaffold	AM29-29.Scaf19	Region19.1	RRE-containing	19134	58514
AM54-8XD_scaffold	AM54-8XD.Scaf13	Region13.1	cyclic-lactone-autoinducer	24688	45284
AM54-8XD_scaffold	AM54-8XD.Scaf50	Region50.1	cyclic-lactone-autoinducer	1	12246
AM54-8XD_scaffold	AM54-8XD.Scaf58	Region58.1	cyclic-lactone-autoinducer	1	10853
AM54-8XD_scaffold	AM54-8XD.Scaf175	Region175.1	cyclic-lactone-autoinducer	1	1777
AM27-22LB_scaffold	AM27-22LB.Scaf4	Region4.1	T3PKS	181665	222831
AF24-16AC_scaffold	AF24-16AC.Scaf10	Region10.1	RRE-containing	91369	111644
AF18-29_scaffold	AF18-29.Scaf1	Region1.1	cyclic-lactone-autoinducer	375652	396248
AF18-29_scaffold	AF18-29.Scaf3	Region3.1	ranthipeptide	151236	172871
AF18-29_scaffold	AF18-29.Scaf6	Region6.1	NRPS-like	56260	98791
AF18-29_scaffold	AF18-29.Scaf11	Region11.1	cyclic-lactone-autoinducer	44902	65801
AF18-29_scaffold	AF18-29.Scaf40	Region40.1	cyclic-lactone-autoinducer	1	9240
AF18-29_scaffold	AF18-29.Scaf41	Region41.1	cyclic-lactone-autoinducer	1	8682
AF18-29_scaffold	AF18-29.Scaf47	Region47.1	cyclic-lactone-autoinducer	1	7245
AF34-1BH_scaffold	AF34-1BH.Scaf23	Region23.1	cyclic-lactone-autoinducer	5360	27875
AF34-1BH_scaffold	AF34-1BH.Scaf25	Region25.1	cyclic-lactone-autoinducer	1091	21820
AF34-1BH_scaffold	AF34-1BH.Scaf33	Region33.1	cyclic-lactone-autoinducer,RRE-containing	1	27134
AF21-20LB_scaffold	AF21-20LB.Scaf14	Region14.1	ranthipeptide	30725	52176
AM29-5AC_scaffold	AM29-5AC.Scaf6	Region6.1	RRE-containing	37056	57322
AM29-5AC_scaffold	AM29-5AC.Scaf10	Region10.1	cyclic-lactone-autoinducer	110595	124019
AM29-5AC_scaffold	AM29-5AC.Scaf24	Region24.1	ranthipeptide	1	13151
AF29-2BH_scaffold	AF29-2BH.Scaf2	Region2.1	ranthipeptide	102861	124225
AF29-2BH_scaffold	AF29-2BH.Scaf6	Region6.1	cyclic-lactone-autoinducer	4613	25345
AF29-2BH_scaffold	AF29-2BH.Scaf8	Region8.1	RRE-containing	130532	147908
AM27-18_scaffold	AM27-18.Scaf4	Region4.1	RRE-containing	14038	34388
OF13-6_scaffold	OF13-6.Scaf4	Region4.1	cyclic-lactone-autoinducer	24236	44975
OF13-6_scaffold	OF13-6.Scaf22	Region22.1	ranthipeptide	25408	47001
AM27-1LB_scaffold	AM27-1LB.Scaf2	Region2.1	RiPP-like	56792	64977
AM27-1LB_scaffold	AM27-1LB.Scaf48	Region48.1	T3PKS	1	12296
OF11-28_scaffold	OF11-28.Scaf59	Region59.1	ranthipeptide	1	16859
OF11-28_scaffold	OF11-28.Scaf93	Region93.1	cyclic-lactone-autoinducer	1	5582
AM22-13_scaffold	AM22-13.Scaf8	Region8.1	RRE-containing	26051	47469
AM22-13_scaffold	AM22-13.Scaf16	Region16.1	ranthipeptide	74415	96004
AM22-13_scaffold	AM22-13.Scaf23	Region23.1	cyclic-lactone-autoinducer	4619	25352
AM22-13_scaffold	AM22-13.Scaf26	Region26.1	NRPS	3434	52436	dipeptide aldehydes	23%
AM22-13_scaffold	AM22-13.Scaf55	Region55.1	lanthipeptide-class-ii	1	6335
OM02-3AC_scaffold	OM02-3AC.Scaf1	Region1.1	LAP	195109	218615
OM02-3AC_scaffold	OM02-3AC.Scaf1	Region1.3	betalactone	1332022	1357260	fengycin	40%
OM02-3AC_scaffold	OM02-3AC.Scaf1	Region1.5	terpene	2192903	2214765	molybdenum cofactor	17%
OM02-3AC_scaffold	OM02-3AC.Scaf1	Region1.2	NRP-metallophore,NRPS	1188072	1239798	bacillibactin	85%
OM02-3AC_scaffold	OM02-3AC.Scaf1	Region1.4	RiPP-like	1458324	1468590
OM02-11AC_scaffold	OM02-11AC.Scaf7	Region7.1	NRP-metallophore,NRPS	102002	156987	enterobactin	100%
OM02-11AC_scaffold	OM02-11AC.Scaf49	Region49.1	thiopeptide	1	24881	O-antigen	14%
OM02-11AC_scaffold	OM02-11AC.Scaf60	Region60.1	NI-siderophore	1	13831	aerobactin	100%
AM42-30_scaffold	AM42-30.Scaf3	Region3.1	cyclic-lactone-autoinducer	60893	81522
AM42-30_scaffold	AM42-30.Scaf7	Region7.1	ranthipeptide	1	14408
AM42-30_scaffold	AM42-30.Scaf9	Region9.1	cyclic-lactone-autoinducer	50816	61176
AM42-30_scaffold	AM42-30.Scaf10	Region10.1	RRE-containing	4452	24718
AM42-30_scaffold	AM42-30.Scaf13	Region13.1	cyclic-lactone-autoinducer	1	10726
AM42-30_scaffold	AM42-30.Scaf42	Region42.1	cyclic-lactone-autoinducer	1	17988
AM42-30_scaffold	AM42-30.Scaf96	Region96.1	RiPP-like	1	3842
AM42-30_scaffold	AM42-30.Scaf100	Region100.1	RRE-containing	1	2840
AM20-9-6.0_scaffold	AM20-9-6.0.Scaf1	Region1.1	lanthipeptide-class-iv	189254	211911
AM20-9-6.0_scaffold	AM20-9-6.0.Scaf1	Region1.2	NRPS-like	474313	516187
AM23-22_scaffold	AM23-22.Scaf5	Region5.1	RRE-containing	166661	186927
AM23-22_scaffold	AM23-22.Scaf6	Region6.1	ranthipeptide	60501	82089
AM23-22_scaffold	AM23-22.Scaf9	Region9.1	cyclic-lactone-autoinducer	82169	97502
AM23-22_scaffold	AM23-22.Scaf14	Region14.1	cyclic-lactone-autoinducer	14275	33631
AM28-23_scaffold	AM28-23.Scaf1	Region1.1	betalactone	442240	467308
AM28-23_scaffold	AM28-23.Scaf4	Region4.1	lanthipeptide-class-ii	94785	130758	ruminococcin A	14%
AM28-23_scaffold	AM28-23.Scaf8	Region8.1	ranthipeptide	60428	82058
AF15-6A_scaffold	AF15-6A.Scaf4	Region4.1	arylpolyene	102498	150007	flexirubin	48%
AF15-6A_scaffold	AF15-6A.Scaf63	Region63.1	resorcinol	1	20384
AF15-6A_scaffold	AF15-6A.Scaf68	Region68.1	resorcinol	1	17792
AF19-4LB_scaffold	AF19-4LB.Scaf5	Region5.1	RRE-containing	130885	151151
AF19-4LB_scaffold	AF19-4LB.Scaf11	Region11.1	cyclic-lactone-autoinducer	110706	124130
AF19-4LB_scaffold	AF19-4LB.Scaf26	Region26.1	ranthipeptide	1	13151
AM16-15_scaffold	AM16-15.Scaf22	Region22.1	RRE-containing	39254	59526
TM09-11_scaffold	TM09-11.Scaf8	Region8.1	RRE-containing	1689	22042
TF12-11_scaffold	TF12-11.Scaf2	Region2.1	terpene	46038	67756
TF12-11_scaffold	TF12-11.Scaf4	Region4.1	CDPS	201784	222530
TF12-11_scaffold	TF12-11.Scaf14	Region14.1	hydrogen-cyanide	2832	16068
TF12-11_scaffold	TF12-11.Scaf16	Region16.1	ranthipeptide	67802	89358
TF12-11_scaffold	TF12-11.Scaf37	Region37.1	resorcinol	1	31209
AF46-14NS_scaffold	lcl|AF46-14NS.Scaf4	Region4.1	arylpolyene	23750	71257	flexirubin	60%
AF12-8_scaffold	lcl|AF12-8.Scaf1	Region1.1	cyclic-lactone-autoinducer	1	10614
AF12-8_scaffold	lcl|AF12-8.Scaf10	Region10.1	cyclic-lactone-autoinducer	59943	71317
AF12-8_scaffold	lcl|AF12-8.Scaf13	Region13.1	cyclic-lactone-autoinducer	40745	61284
AF12-8_scaffold	lcl|AF12-8.Scaf16	Region16.1	ranthipeptide	12574	33944
AF12-8_scaffold	lcl|AF12-8.Scaf36	Region36.1	cyclic-lactone-autoinducer	18659	29460
AF12-8_scaffold	lcl|AF12-8.Scaf123	Region123.1	cyclic-lactone-autoinducer	1	3891
AM21-18_scaffold	AM21-18.Scaf3	Region3.1	ranthipeptide	5339	27000
AM21-18_scaffold	AM21-18.Scaf9	Region9.1	RiPP-like	6195	16638
AM21-18_scaffold	AM21-18.Scaf21	Region21.1	RRE-containing	47811	69091
AM21-18_scaffold	AM21-18.Scaf26	Region26.1	lanthipeptide-class-ii	6506	29643	ruminococcin A	14%
AM21-18_scaffold	AM21-18.Scaf35	Region35.1	cyclic-lactone-autoinducer	19906	34624
AM21-18_scaffold	AM21-18.Scaf36	Region36.1	NRPS,transAT-PKS,NRPS-like	1	32742
AM21-18_scaffold	AM21-18.Scaf37	Region37.1	lanthipeptide-class-ii	1	31299
AM21-18_scaffold	AM21-18.Scaf74	Region74.1	RRE-containing	1	4121
AM21-18_scaffold	AM21-18.Scaf26	Region26.2	RRE-containing	40826	55924
OM02-13_scaffold	OM02-13.Scaf10	Region10.1	hydrogen-cyanide	44994	58230
AM11-39_scaffold	AM11-39.Scaf2	Region2.1	arylpolyene	167937	211563	APE Vf	30%
AM14-19_scaffold	AM14-19.Scaf2	Region2.1	ranthipeptide	157745	179106
AM14-19_scaffold	AM14-19.Scaf12	Region12.1	cyclic-lactone-autoinducer	41815	62578
AM14-19_scaffold	AM14-19.Scaf15	Region15.1	betalactone	44123	65423
AM14-19_scaffold	AM14-19.Scaf19	Region19.1	cyclic-lactone-autoinducer	8217	28962
AM14-19_scaffold	AM14-19.Scaf24	Region24.1	cyclic-lactone-autoinducer	10493	27007
AM14-19_scaffold	AM14-19.Scaf30	Region30.1	cyclic-lactone-autoinducer	1	8102
AM14-19_scaffold	AM14-19.Scaf35	Region35.1	cyclic-lactone-autoinducer	1	3006
AF32-7AC_scaffold	AF32-7AC.Scaf12	Region12.1	ranthipeptide	23540	45275
OM08-13AT_scaffold	OM08-13AT.Scaf1	Region1.1	ranthipeptide	268505	290387
OM08-13AT_scaffold	OM08-13AT.Scaf5	Region5.1	cyclic-lactone-autoinducer	5675	29526
OM08-13AT_scaffold	OM08-13AT.Scaf7	Region7.1	cyclic-lactone-autoinducer	54870	75250
OM08-13AT_scaffold	OM08-13AT.Scaf14	Region14.1	lanthipeptide-class-ii	80255	103365
OM08-13AT_scaffold	OM08-13AT.Scaf15	Region15.1	cyclic-lactone-autoinducer,lanthipeptide-class-ii	48100	78065	ruminococcin A	85%
OM08-13AT_scaffold	OM08-13AT.Scaf5	Region5.2	cyclic-lactone-autoinducer	176181	196819
AF37-6AC_scaffold	AF37-6AC.Scaf1	Region1.1	RRE-containing	240497	261255
AF37-6AC_scaffold	AF37-6AC.Scaf4	Region4.1	cyclic-lactone-autoinducer	1	19878
AF37-6AC_scaffold	AF37-6AC.Scaf10	Region10.1	ranthipeptide	101127	122491
AF37-6AC_scaffold	AF37-6AC.Scaf11	Region11.1	lanthipeptide-class-ii	92308	115418
AF25-3LB_scaffold	AF25-3LB.Scaf46	Region46.1	ranthipeptide	1	20646
AM40-2AC_scaffold	AM40-2AC.Scaf8	Region8.1	ranthipeptide	219730	241412
AF17-9_scaffold	AF17-9.Scaf1	Region1.1	NRPS	53498	100754
AF17-9_scaffold	AF17-9.Scaf21	Region21.1	phosphonate	5382	17011	polysaccharide B	6%
AF17-9_scaffold	AF17-9.Scaf26	Region26.1	lassopeptide	1	5600
AF17-9_scaffold	AF17-9.Scaf1	Region1.2	ranthipeptide	355760	377350
AM51-8BH_scaffold	AM51-8BH.Scaf3	Region3.1	ranthipeptide	36458	58177
AF29-19_scaffold	AF29-19.Scaf26	Region26.1	RRE-containing	6887	27153
TF05-31_scaffold	TF05-31.Scaf10	Region10.1	RRE-containing	12819	33172	polysaccharide C	16%
TF05-31_scaffold	TF05-31.Scaf11	Region11.1	phosphonate	5098	18657	polysaccharide B	13%
TF05-31_scaffold	TF05-31.Scaf13	Region13.1	NRPS-like	31678	74107
TF05-31_scaffold	TF05-31.Scaf32	Region32.1	phosphonate	1	5557	polysaccharide B	16%
OM05-10BH_scaffold	OM05-10BH.Scaf4	Region4.1	ranthipeptide	84201	105948
OM05-10BH_scaffold	OM05-10BH.Scaf33	Region33.1	cyclic-lactone-autoinducer,RRE-containing	5928	28209
OF03-24_scaffold	OF03-24.Scaf3	Region3.1	RRE-containing	93892	114143
OF03-24_scaffold	OF03-24.Scaf16	Region16.1	ranthipeptide	61340	83188
OF03-24_scaffold	OF03-24.Scaf17	Region17.1	cyclic-lactone-autoinducer	55324	76067
OF03-24_scaffold	OF03-24.Scaf27	Region27.1	cyclic-lactone-autoinducer	25963	46711
OF03-24_scaffold	OF03-24.Scaf34	Region34.1	cyclic-lactone-autoinducer	4556	36614
AM25-11LB_scaffold	AM25-11LB.Scaf1	Region1.1	ranthipeptide	194688	216400
AM25-11LB_scaffold	AM25-11LB.Scaf4	Region4.1	cyclic-lactone-autoinducer	43423	64158	ruminococcin A	21%
OF02-4LB_scaffold	OF02-4LB.Scaf4	Region4.1	RRE-containing	4864	25130
OF02-4LB_scaffold	OF02-4LB.Scaf6	Region6.1	cyclic-lactone-autoinducer	86512	106796
OF02-4LB_scaffold	OF02-4LB.Scaf13	Region13.1	RRE-containing	51950	72216
OF02-4LB_scaffold	OF02-4LB.Scaf14	Region14.1	ranthipeptide	1	15693
OF02-4LB_scaffold	OF02-4LB.Scaf6	Region6.2	cyclic-lactone-autoinducer	119871	140586
AM27-4_scaffold	AM27-4.Scaf3	Region3.1	NRPS	39553	117051	thermophilin 1277	20%
AM27-4_scaffold	AM27-4.Scaf4	Region4.1	T3PKS	344847	386025
AM27-4_scaffold	AM27-4.Scaf6	Region6.1	RiPP-like	5888	18041
AM09-11_scaffold	AM09-11.Scaf16	Region16.1	RRE-containing	88480	106831
OF09-10_scaffold	lcl|OF09-10.Scaf3	Region3.1	ranthipeptide	136632	158038
AF12-5_scaffold	AF12-5.Scaf5	Region5.1	ranthipeptide	74306	96187
TF10-4_scaffold	TF10-4.Scaf1	Region1.1	hydrogen-cyanide	344891	358127
AF42-6_scaffold	AF42-6.Scaf1	Region1.1	phosphonate	234970	249184	polysaccharide B	6%
AF42-6_scaffold	AF42-6.Scaf28	Region28.1	ranthipeptide	15713	36724
AM40-2BH_scaffold	AM40-2BH.Scaf11	Region11.1	ranthipeptide	65347	87096
OM01-11_scaffold	OM01-11.Scaf2	Region2.1	thiopeptide	123195	149487	O-antigen	14%
OM01-11_scaffold	OM01-11.Scaf21	Region21.1	NRP-metallophore,NRPS	1	39987	enterobactin	100%
OM01-11_scaffold	OM01-11.Scaf33	Region33.1	T1PKS,NRPS,NRP-metallophore	3172	50544	yersiniabactin	32%
OM01-11_scaffold	OM01-11.Scaf66	Region66.1	NI-siderophore	1	14662	aerobactin	100%
OF04-10BH_scaffold	OF04-10BH.Scaf1	Region1.1	arylpolyene	432586	480097	flexirubin	36%
OF04-10BH_scaffold	OF04-10BH.Scaf2	Region2.1	RRE-containing	225739	246526
OF04-10BH_scaffold	OF04-10BH.Scaf14	Region14.1	resorcinol	75411	116550
AF45-13BH_scaffold	AF45-13BH.Scaf25	Region25.1	ranthipeptide	19934	31685
AF45-13BH_scaffold	AF45-13BH.Scaf37	Region37.1	betalactone,cyclic-lactone-autoinducer	154	26329
AF45-13BH_scaffold	AF45-13BH.Scaf55	Region55.1	cyclic-lactone-autoinducer	1	10781
AF45-13BH_scaffold	AF45-13BH.Scaf85	Region85.1	cyclic-lactone-autoinducer	1	10957
AF45-13BH_scaffold	AF45-13BH.Scaf164	Region164.1	cyclic-lactone-autoinducer	1	2006
AF45-13BH_scaffold	AF45-13BH.Scaf169	Region169.1	cyclic-lactone-autoinducer	1	1768
AM16-19_scaffold	AM16-19.Scaf5	Region5.1	betalactone	2563	26470
OM08-9BH_scaffold	OM08-9BH.Scaf3	Region3.1	lanthipeptide-class-ii	1	19236
OM08-9BH_scaffold	OM08-9BH.Scaf15	Region15.1	ranthipeptide	17859	39507
OM08-9BH_scaffold	OM08-9BH.Scaf42	Region42.1	lassopeptide	1	2176
TF05-17_scaffold	TF05-17.Scaf7	Region7.1	hydrogen-cyanide	138250	151480
AF26-20BH_scaffold	AF26-20BH.Scaf2	Region2.1	RRE-containing	121171	141521
OM03-2_scaffold	OM03-2.Scaf20	Region20.1	ranthipeptide	4385	26047
AF21-43_scaffold	AF21-43.Scaf3	Region3.1	hydrogen-cyanide	101550	114786
AF21-43_scaffold	AF21-43.Scaf8	Region8.1	CDPS	21252	41998
AF28-13_scaffold	AF28-13.Scaf4	Region4.1	cyclic-lactone-autoinducer	157365	177931
AF28-13_scaffold	AF28-13.Scaf28	Region28.1	cyclic-lactone-autoinducer	21952	42666	TP-1161	8%
AF28-13_scaffold	AF28-13.Scaf36	Region36.1	cyclic-lactone-autoinducer	863	21417
AF28-13_scaffold	AF28-13.Scaf4	Region4.2	cyclic-lactone-autoinducer	182398	196571
AF17-6_scaffold	AF17-6.Scaf2	Region2.1	cyclic-lactone-autoinducer	86789	107385
AF17-6_scaffold	AF17-6.Scaf14	Region14.1	ranthipeptide	27537	49172
AF17-6_scaffold	AF17-6.Scaf22	Region22.1	cyclic-lactone-autoinducer	878	21033
AF03-13_scaffold	AF03-13.Scaf1	Region1.1	lassopeptide	72884	93033
AF03-13_scaffold	AF03-13.Scaf1	Region1.2	T3PKS	117156	158322
AM30-49_scaffold	AM30-49.Scaf1	Region1.1	RRE-containing	458098	478451
AM30-49_scaffold	AM30-49.Scaf11	Region11.1	RRE-containing	123232	143498
AM30-49_scaffold	AM30-49.Scaf16	Region16.1	resorcinol	20237	61379
AM25-21AC_scaffold	AM25-21AC.Scaf4	Region4.1	ranthipeptide	112227	133834
AM25-21AC_scaffold	AM25-21AC.Scaf8	Region8.1	darobactin	70637	93115	heme D1	12%
AF12-7_scaffold	AF12-7.Scaf4	Region4.1	RRE-containing	128937	149287
AF45-10BH_scaffold	AF45-10BH.Scaf1	Region1.1	lanthipeptide-class-iv	108247	130904
AM43-2AT_scaffold	AM43-2AT.Scaf2	Region2.1	T3PKS	299302	340480
AM43-2AT_scaffold	AM43-2AT.Scaf3	Region3.1	lanthipeptide-class-ii	155101	177827
AM43-2AT_scaffold	AM43-2AT.Scaf5	Region5.1	RiPP-like	64219	76372
TM06-30_scaffold	TM06-30.Scaf5	Region5.1	RRE-containing	223437	243790
TM06-30_scaffold	TM06-30.Scaf23	Region23.1	RRE-containing	30648	50914
AF24-23LB_scaffold	AF24-23LB.Scaf1	Region1.1	ranthipeptide	542694	564355
AF24-23LB_scaffold	AF24-23LB.Scaf6	Region6.1	cyclic-lactone-autoinducer	109979	130524
AF24-23LB_scaffold	AF24-23LB.Scaf11	Region11.1	RRE-containing	69843	83685
OM02-1_scaffold	OM02-1.Scaf6	Region6.1	cyclic-lactone-autoinducer	218387	238995
OM02-1_scaffold	OM02-1.Scaf13	Region13.1	cyclic-lactone-autoinducer	91316	111900
OM02-1_scaffold	OM02-1.Scaf20	Region20.1	ranthipeptide	59729	81399
OM02-1_scaffold	OM02-1.Scaf48	Region48.1	cyclic-lactone-autoinducer	6569	27144
OM02-1_scaffold	OM02-1.Scaf51	Region51.1	cyclic-lactone-autoinducer	1	15280
AM26-22AC_scaffold	AM26-22AC.Scaf3	Region3.1	hydrogen-cyanide	284529	297765
AM28-36_scaffold	AM28-36.Scaf2	Region2.1	ranthipeptide	275527	296885
AM28-36_scaffold	AM28-36.Scaf5	Region5.1	ranthipeptide	158535	180557	chejuenolide A/chejuenolide B	7%
AM28-36_scaffold	AM28-36.Scaf10	Region10.1	ranthipeptide	1	19014
AF17-17AC_scaffold	AF17-17AC.Scaf2	Region2.1	cyclic-lactone-autoinducer	193500	214193
AF17-17AC_scaffold	AF17-17AC.Scaf5	Region5.1	cyclic-lactone-autoinducer	27116	47601
AF17-17AC_scaffold	AF17-17AC.Scaf12	Region12.1	cyclic-lactone-autoinducer	23595	58445
AF17-17AC_scaffold	AF17-17AC.Scaf14	Region14.1	cyclic-lactone-autoinducer	27093	48254
AF17-17AC_scaffold	AF17-17AC.Scaf23	Region23.1	RiPP-like	20818	31261
AF17-17AC_scaffold	AF17-17AC.Scaf40	Region40.1	cyclic-lactone-autoinducer	1	10255	S-layer glycan	20%
AF13-35_scaffold	AF13-35.Scaf8	Region8.1	T3PKS	8200	49378
AF13-35_scaffold	AF13-35.Scaf14	Region14.1	lanthipeptide-class-i	1	23113	suicin 90-1330	100%
AF13-35_scaffold	AF13-35.Scaf36	Region36.1	RiPP-like	1	13673	ubericin K	12%
AF13-35_scaffold	AF13-35.Scaf38	Region38.1	RiPP-like	3314	13268
AM54-14NS_scaffold	AM54-14NS.Scaf5	Region5.1	cyclic-lactone-autoinducer,lanthipeptide-class-ii	90514	119407	ruminococcin A	14%
AM54-14NS_scaffold	AM54-14NS.Scaf8	Region8.1	ranthipeptide	83587	105175
AM54-14NS_scaffold	AM54-14NS.Scaf14	Region14.1	lanthipeptide-class-ii	1	13903
AM54-14NS_scaffold	AM54-14NS.Scaf28	Region28.1	NRPS	21605	57021	dipeptide aldehydes	47%
AM54-14NS_scaffold	AM54-14NS.Scaf66	Region66.1	cyclic-lactone-autoinducer	1	10240
AM37-4AC_scaffold	AM37-4AC.Scaf3	Region3.1	ranthipeptide	101096	122460
TM09-18AC_scaffold	TM09-18AC.Scaf1	Region1.1	RRE-containing	19027	39326
TM09-18AC_scaffold	TM09-18AC.Scaf4	Region4.1	ranthipeptide	82002	103609
TM09-18AC_scaffold	TM09-18AC.Scaf1	Region1.2	HR-T2PKS,NRPS	299636	382280	leucomycin	3%
AM42-2_scaffold	AM42-2.Scaf2	Region2.1	ranthipeptide	339256	360614
AM42-2_scaffold	AM42-2.Scaf3	Region3.1	RRE-containing	10981	31301
AM42-2_scaffold	AM42-2.Scaf8	Region8.1	RRE-containing	21631	61136
OM05-12_scaffold	OM05-12.Scaf3	Region3.1	RRE-containing	145614	165883
OM05-12_scaffold	OM05-12.Scaf7	Region7.1	RRE-containing	88886	109236
AF21-8LB_scaffold	AF21-8LB.Scaf1	Region1.1	cyclic-lactone-autoinducer	14645	37160
AF21-8LB_scaffold	AF21-8LB.Scaf15	Region15.1	cyclic-lactone-autoinducer,glycocin	1	21623
TF09-11AC_scaffold	TF09-11AC.Scaf3	Region3.1	cyclic-lactone-autoinducer	10342	30950
TF09-11AC_scaffold	TF09-11AC.Scaf7	Region7.1	cyclic-lactone-autoinducer	174042	194359
TF09-11AC_scaffold	TF09-11AC.Scaf11	Region11.1	RiPP-like	68179	78622
TF09-11AC_scaffold	TF09-11AC.Scaf15	Region15.1	cyclic-lactone-autoinducer	81999	102724
TF09-11AC_scaffold	TF09-11AC.Scaf16	Region16.1	ranthipeptide	124470	146140
TF09-11AC_scaffold	TF09-11AC.Scaf36	Region36.1	cyclic-lactone-autoinducer	23549	44124
TF09-12_scaffold	TF09-12.Scaf1	Region1.1	RRE-containing	1	20286
TF09-12_scaffold	TF09-12.Scaf56	Region56.1	resorcinol	1	17586
TF09-12_scaffold	TF09-12.Scaf83	Region83.1	RiPP-like	1	8986
AF18-23LB_scaffold	lcl|AF18-23LB.Scaf4	Region4.1	thiopeptide	202046	228336	O-antigen	14%
AF18-23LB_scaffold	lcl|AF18-23LB.Scaf17	Region17.1	NRP-metallophore,NRPS	9613	64563	enterobactin	100%
AF18-23LB_scaffold	lcl|AF18-23LB.Scaf19	Region19.1	NRP-metallophore,NRPS,T1PKS	1	51801	yersiniabactin	22%
AF18-23LB_scaffold	lcl|AF18-23LB.Scaf66	Region66.1	NI-siderophore	1	12295	aerobactin	66%
AF18-23LB_scaffold	lcl|AF18-23LB.Scaf73	Region73.1	NI-siderophore	1	10490	aerobactin	66%
AF18-23LB_scaffold	lcl|AF18-23LB.Scaf96	Region96.1	NI-siderophore	1	4820	aerobactin	50%
AF33-31_scaffold	AF33-31.Scaf24	Region24.1	hydrogen-cyanide	35107	48343
AM40-4AC_scaffold	AM40-4AC.Scaf1	Region1.1	NRPS-like	411617	454046
AM40-4AC_scaffold	AM40-4AC.Scaf4	Region4.1	RRE-containing	148795	169148	polysaccharide C	16%
AM40-4AC_scaffold	AM40-4AC.Scaf42	Region42.1	phosphonate	1	5577	polysaccharide B	16%
OF10-22XD_scaffold	OF10-22XD.Scaf1	Region1.1	RRE-containing	53500	73760
OF10-22XD_scaffold	OF10-22XD.Scaf6	Region6.1	ranthipeptide,cyclic-lactone-autoinducer	1	24166
OF10-22XD_scaffold	OF10-22XD.Scaf16	Region16.1	cyclic-lactone-autoinducer	40346	57400
OF10-22XD_scaffold	OF10-22XD.Scaf6	Region6.2	cyclic-lactone-autoinducer	143466	164044
AF21-41_scaffold	AF21-41.Scaf4	Region4.1	hydrogen-cyanide	326632	339862
AM37-11_scaffold	AM37-11.Scaf1	Region1.1	ranthipeptide	590310	611972
AM37-11_scaffold	AM37-11.Scaf19	Region19.1	cyclic-lactone-autoinducer	8429	29019
AF12-11_scaffold	AF12-11.Scaf25	Region25.1	ranthipeptide	21265	42928
AM18-9_scaffold	AM18-9.Scaf1	Region1.1	RRE-containing	266609	287396
AM18-9_scaffold	AM18-9.Scaf4	Region4.1	arylpolyene	42900	90411	flexirubin	36%
AM18-9_scaffold	AM18-9.Scaf4	Region4.2	RiPP-like	287630	297384
AF28-26_scaffold	lcl|AF28-26.Scaf3	Region3.1	ranthipeptide	16345	37554
AF28-26_scaffold	lcl|AF28-26.Scaf5	Region5.1	NRPS	17285	64541
AF28-26_scaffold	lcl|AF28-26.Scaf90	Region90.1	lassopeptide	1	5196
OF04-11AC_scaffold	OF04-11AC.Scaf1	Region1.1	phosphonate	198602	213104	polysaccharide B	10%
OF04-11AC_scaffold	OF04-11AC.Scaf18	Region18.1	ranthipeptide	8108	28704
OF04-11AC_scaffold	OF04-11AC.Scaf62	Region62.1	lassopeptide	1	1535
AF17-24_scaffold	AF17-24.Scaf5	Region5.1	cyclic-lactone-autoinducer	62496	83092
AF17-24_scaffold	AF17-24.Scaf14	Region14.1	ranthipeptide	27538	49173
AF17-24_scaffold	AF17-24.Scaf21	Region21.1	cyclic-lactone-autoinducer	2574	22729
AF14-14AC_scaffold	AF14-14AC.Scaf2	Region2.1	cyclic-lactone-autoinducer	240832	261323
AF14-14AC_scaffold	AF14-14AC.Scaf4	Region4.1	RRE-containing	31685	52038
AF14-14AC_scaffold	AF14-14AC.Scaf9	Region9.1	lanthipeptide-class-i,ranthipeptide	84598	129158
AF14-14AC_scaffold	AF14-14AC.Scaf13	Region13.1	phosphonate	2887	36847	polysaccharide B	10%
AF35-14AC_scaffold	AF35-14AC.Scaf1	Region1.1	ranthipeptide	102815	124179
AF35-14AC_scaffold	AF35-14AC.Scaf2	Region2.1	cyclic-lactone-autoinducer	4607	25339
AF35-14AC_scaffold	AF35-14AC.Scaf4	Region4.1	RRE-containing	141758	163176
AF35-14AC_scaffold	AF35-14AC.Scaf11	Region11.1	lanthipeptide-class-ii	96618	113381	ruminococcin A	14%
AF35-14AC_scaffold	AF35-14AC.Scaf1	Region1.2	lanthipeptide-class-ii	496235	514356
AM16-6_scaffold	AM16-6.Scaf7	Region7.1	arylpolyene	65736	113245	flexirubin	36%
AM16-6_scaffold	AM16-6.Scaf27	Region27.1	resorcinol	1	35919
AM16-6_scaffold	AM16-6.Scaf33	Region33.1	thioamide-NRP	17574	65819
AF31-3_scaffold	AF31-3.Scaf3	Region3.1	arylpolyene	47429	94938	flexirubin	48%
AF31-3_scaffold	AF31-3.Scaf23	Region23.1	phosphonate	25775	39348	polysaccharide B	6%
AF34-16_scaffold	AF34-16.Scaf3	Region3.1	cyclic-lactone-autoinducer	1	13772
AF34-16_scaffold	AF34-16.Scaf35	Region35.1	cyclic-lactone-autoinducer	1	1995
AF34-16_scaffold	AF34-16.Scaf3	Region3.2	ranthipeptide	299123	320478
AM17-48_scaffold	AM17-48.Scaf8	Region8.1	LAP	168815	202050
AM17-48_scaffold	AM17-48.Scaf10	Region10.1	RRE-containing	123374	143724
AM17-48_scaffold	AM17-48.Scaf15	Region15.1	arylpolyene	36361	83965	flexirubin	48%
AM40-4_scaffold	AM40-4.Scaf8	Region8.1	arylpolyene	103212	150817	flexirubin	48%
AM40-4_scaffold	AM40-4.Scaf32	Region32.1	RRE-containing	66779	77155
AF42-3BH_scaffold	AF42-3BH.Scaf34	Region34.1	cyclic-lactone-autoinducer	1	14343
AF42-3BH_scaffold	AF42-3BH.Scaf42	Region42.1	cyclic-lactone-autoinducer	1989	22734	streptozotocin	7%
AF42-3BH_scaffold	AF42-3BH.Scaf45	Region45.1	ranthipeptide	1	11750
AF42-3BH_scaffold	AF42-3BH.Scaf46	Region46.1	betalactone,cyclic-lactone-autoinducer	1	24592
AF42-3BH_scaffold	AF42-3BH.Scaf97	Region97.1	cyclic-lactone-autoinducer	1	4481
AF42-3BH_scaffold	AF42-3BH.Scaf123	Region123.1	cyclic-lactone-autoinducer	1	1638
AF24-4_scaffold	AF24-4.Scaf2	Region2.1	cyclic-lactone-autoinducer	157364	181212
AF24-4_scaffold	AF24-4.Scaf8	Region8.1	phosphonate	39580	63444	polysaccharide B	10%
AF24-4_scaffold	AF24-4.Scaf9	Region9.1	NRPS-like,cyclic-lactone-autoinducer	1	40909
AF24-4_scaffold	AF24-4.Scaf32	Region32.1	ranthipeptide	5963	27615
AF24-4_scaffold	AF24-4.Scaf45	Region45.1	cyclic-lactone-autoinducer	1	12866
AF25-38AC_scaffold	AF25-38AC.Scaf5	Region5.1	resorcinol	61277	102416
AF25-38AC_scaffold	AF25-38AC.Scaf8	Region8.1	RRE-containing	150259	169502
AF25-38AC_scaffold	AF25-38AC.Scaf10	Region10.1	phosphonate	87741	101289	polysaccharide B	10%
AF25-38AC_scaffold	AF25-38AC.Scaf23	Region23.1	phosphonate	1	18389	polysaccharide B	10%
AF28-15_scaffold	AF28-15.Scaf5	Region5.1	cyclic-lactone-autoinducer	32811	53534
AF28-15_scaffold	AF28-15.Scaf6	Region6.1	cyclic-lactone-autoinducer	1	10791
AF28-15_scaffold	AF28-15.Scaf9	Region9.1	NRPS-like	1	40077
AF28-15_scaffold	AF28-15.Scaf13	Region13.1	cyclic-lactone-autoinducer	1	14580
AF28-15_scaffold	AF28-15.Scaf44	Region44.1	ranthipeptide	6815	28467
AF28-15_scaffold	AF28-15.Scaf55	Region55.1	cyclic-lactone-autoinducer	1	13146
AF28-15_scaffold	AF28-15.Scaf59	Region59.1	cyclic-lactone-autoinducer	1	11662
AM18-4LB-d2_scaffold	AM18-4LB-d2.Scaf7	Region7.1	cyclic-lactone-autoinducer	37815	58306
AM18-4LB-d2_scaffold	AM18-4LB-d2.Scaf20	Region20.1	cyclic-lactone-autoinducer	12709	35224
AF17-12_scaffold	AF17-12.Scaf6	Region6.1	ranthipeptide	77404	99052
AF17-12_scaffold	AF17-12.Scaf9	Region9.1	RiPP-like	56241	66684
AF17-12_scaffold	AF17-12.Scaf12	Region12.1	RRE-containing	21302	42720
AF17-12_scaffold	AF17-12.Scaf35	Region35.1	lassopeptide	1	1347
AF14-14_scaffold	AF14-14.Scaf1	Region1.1	RRE-containing	107229	127582
AF14-14_scaffold	AF14-14.Scaf11	Region11.1	RRE-containing	72452	92718
AF14-14_scaffold	AF14-14.Scaf20	Region20.1	resorcinol	1	30802
AF14-14_scaffold	AF14-14.Scaf1	Region1.2	RiPP-like	338702	350870
AF14-14_scaffold	AF14-14.Scaf20	Region20.2	RRE-containing	47459	69078
AF12-10-6.0_scaffold	AF12-10-6.0.Scaf1	Region1.1	NRPS-like	185023	227068
AF12-10-6.0_scaffold	AF12-10-6.0.Scaf10	Region10.1	lanthipeptide-class-iv	42961	65618
AF28-2_scaffold	AF28-2.Scaf2	Region2.1	RRE-containing	306957	327301
AF28-2_scaffold	AF28-2.Scaf28	Region28.1	phosphonate	61136	74115	polysaccharide B	13%
AM42-11_scaffold	AM42-11.Scaf2	Region2.1	NRPS	196152	235451	dipeptide aldehydes	23%
AM42-11_scaffold	AM42-11.Scaf33	Region33.1	NRPS,NRPS-like,cyclic-lactone-autoinducer	1	35524	ulbactin F/ulbactin G	28%
AM42-11_scaffold	AM42-11.Scaf77	Region77.1	ranthipeptide	1	7185
TF10-9AT_scaffold	TF10-9AT.Scaf4	Region4.1	RiPP-like	74015	84185
TF10-9AT_scaffold	TF10-9AT.Scaf7	Region7.1	lassopeptide	108012	122422
TF10-9AT_scaffold	TF10-9AT.Scaf8	Region8.1	T3PKS	80707	114776
AM21-17_scaffold	AM21-17.Scaf7	Region7.1	cyclic-lactone-autoinducer	73930	113414
AM21-17_scaffold	AM21-17.Scaf22	Region22.1	cyclic-lactone-autoinducer	1	20049
AM21-17_scaffold	AM21-17.Scaf36	Region36.1	cyclic-lactone-autoinducer	1	11909
AM21-17_scaffold	AM21-17.Scaf60	Region60.1	RiPP-like	604	8438
AM23-23AC_scaffold	AM23-23AC.Scaf1	Region1.1	cyclic-lactone-autoinducer	88397	109142
AM23-23AC_scaffold	AM23-23AC.Scaf5	Region5.1	phosphonate	8646	30709	polysaccharide B	10%
AM23-23AC_scaffold	AM23-23AC.Scaf16	Region16.1	ranthipeptide	40573	62225
AM23-23AC_scaffold	AM23-23AC.Scaf1	Region1.2	cyclic-lactone-autoinducer	197906	221754
AM46-2BH_scaffold	AM46-2BH.Scaf1	Region1.1	HR-T2PKS,NRPS,NRPS-like	285763	371268	leucomycin	3%
AM46-2BH_scaffold	AM46-2BH.Scaf4	Region4.1	ranthipeptide	1339	22946
AM46-2BH_scaffold	AM46-2BH.Scaf18	Region18.1	cyclic-lactone-autoinducer	1	10381
AM46-2BH_scaffold	AM46-2BH.Scaf4	Region4.2	RRE-containing	123824	144129
AM38-1_scaffold	AM38-1.Scaf2	Region2.1	cyclic-lactone-autoinducer	328304	367787
AM38-1_scaffold	AM38-1.Scaf4	Region4.1	cyclic-lactone-autoinducer	106995	127709	TP-1161	8%
AM38-1_scaffold	AM38-1.Scaf18	Region18.1	cyclic-lactone-autoinducer	1	20043
AM40-15AC_scaffold	AM40-15AC.Scaf1	Region1.1	ranthipeptide	134595	156259
AM20-1_scaffold	AM20-1.Scaf1	Region1.1	lanthipeptide-class-iv	330889	353546
TM06-18_scaffold	TM06-18.Scaf12	Region12.1	NRPS	1	38301
TM06-18_scaffold	TM06-18.Scaf21	Region21.1	ranthipeptide	13175	34846
AF28-11_scaffold	AF28-11.Scaf1	Region1.1	RRE-containing	596127	616480
AM18-6_scaffold	AM18-6.Scaf7	Region7.1	RRE-containing	69053	89406	polysaccharide C	16%
AM18-6_scaffold	AM18-6.Scaf15	Region15.1	phosphonate	5730	19994	polysaccharide B	43%
AM18-6_scaffold	AM18-6.Scaf23	Region23.1	NRPS-like	1	32099
AM18-6_scaffold	AM18-6.Scaf43	Region43.1	cyclic-lactone-autoinducer	17984	38475
AF14-4AC_scaffold	AF14-4AC.Scaf9	Region9.1	hydrogen-cyanide	157914	171150
AM37-9_scaffold	AM37-9.Scaf11	Region11.1	RRE-containing	17805	38179
AM37-9_scaffold	AM37-9.Scaf56	Region56.1	RRE-containing	11148	24054
AM43-11BH_scaffold	AM43-11BH.Scaf12	Region12.1	cyclic-lactone-autoinducer	22012	42626	TP-1161	16%
AM43-11BH_scaffold	AM43-11BH.Scaf14	Region14.1	ranthipeptide	57773	79469	exopolysaccharide	17%
AM43-11BH_scaffold	AM43-11BH.Scaf15	Region15.1	NRPS	7702	56683	dipeptide aldehydes	17%
AM43-11BH_scaffold	AM43-11BH.Scaf16	Region16.1	RRE-containing,cyclic-lactone-autoinducer	12889	42756
AM43-11BH_scaffold	AM43-11BH.Scaf33	Region33.1	RRE-containing	1	15463
AF14-59_scaffold	AF14-59.Scaf1	Region1.1	arylpolyene	129234	170454	flexirubin	8%
AM44-21_scaffold	AM44-21.Scaf2	Region2.1	arylpolyene	90775	138284	flexirubin	48%
AM44-21_scaffold	AM44-21.Scaf4	Region4.1	resorcinol	17839	58981
AM44-21_scaffold	AM44-21.Scaf7	Region7.1	resorcinol	137570	175020
AM44-21_scaffold	AM44-21.Scaf30	Region30.1	thioamide-NRP	12490	74252
AM25-30_scaffold	AM25-30.Scaf3	Region3.1	cyclic-lactone-autoinducer	174815	214287
AM25-30_scaffold	AM25-30.Scaf25	Region25.1	cyclic-lactone-autoinducer	21410	42124	TP-1161	8%
AM25-30_scaffold	AM25-30.Scaf33	Region33.1	cyclic-lactone-autoinducer	1	20046
OM08-7_scaffold	OM08-7.Scaf3	Region3.1	lanthipeptide-class-ii,cyclic-lactone-autoinducer	184000	213763	ruminococcin A	85%
OM08-7_scaffold	OM08-7.Scaf5	Region5.1	NRPS	28872	77874	dipeptide aldehydes	23%
OM08-7_scaffold	OM08-7.Scaf6	Region6.1	lanthipeptide-class-ii	94890	118000
OM08-7_scaffold	OM08-7.Scaf10	Region10.1	ranthipeptide	73411	95000
OM08-7_scaffold	OM08-7.Scaf54	Region54.1	lanthipeptide-class-ii	1	13938
AM07-35-1_scaffold	AM07-35-1.Scaf3	Region3.1	phosphonate	25355	38861	polysaccharide B	6%
AM07-35-1_scaffold	AM07-35-1.Scaf4	Region4.1	cyclic-lactone-autoinducer	236699	257421
AM25-22_scaffold	AM25-22.Scaf1	Region1.1	ranthipeptide	195442	217154
AM25-22_scaffold	AM25-22.Scaf4	Region4.1	cyclic-lactone-autoinducer	39454	60189	ruminococcin A	21%
OF01-2LB_scaffold	OF01-2LB.Scaf4	Region4.1	RiPP-like	37011	52460
OF01-2LB_scaffold	OF01-2LB.Scaf15	Region15.1	cyclic-lactone-autoinducer	88538	101169
AM27-24_scaffold	AM27-24.Scaf4	Region4.1	T3PKS	180480	221646
AF36-11BH_scaffold	AF36-11BH.Scaf10	Region10.1	RRE-containing	116293	136646
AF21-3_scaffold	AF21-3.Scaf22	Region22.1	NRPS,NRPS-like	15054	51539	dipeptide aldehydes	23%
AF21-3_scaffold	AF21-3.Scaf29	Region29.1	ranthipeptide	1	12922
AF21-3_scaffold	AF21-3.Scaf137	Region137.1	ranthipeptide	1	4327
AM45-2_scaffold	lcl|AM45-2.Scaf1	Region1.1	RRE-containing	199347	220765
AM45-2_scaffold	lcl|AM45-2.Scaf2	Region2.1	ranthipeptide	106276	127864
AM45-2_scaffold	lcl|AM45-2.Scaf7	Region7.1	RRE-containing	1	20218
AM45-2_scaffold	lcl|AM45-2.Scaf15	Region15.1	cyclic-lactone-autoinducer	1	17754
AM45-2_scaffold	lcl|AM45-2.Scaf20	Region20.1	NRPS	10675	59658	dipeptide aldehydes	100%
AM45-2_scaffold	lcl|AM45-2.Scaf21	Region21.1	lanthipeptide-class-ii	1	19257
AM45-2_scaffold	lcl|AM45-2.Scaf25	Region25.1	cyclic-lactone-autoinducer	50041	62793
AM45-2_scaffold	lcl|AM45-2.Scaf43	Region43.1	lanthipeptide-class-ii,cyclic-lactone-autoinducer	1	35003	ruminococcin A	21%
TM01-4_scaffold	TM01-4.Scaf2	Region2.1	lanthipeptide-class-iv	216665	239322
OF03-6AA_scaffold	OF03-6AA.Scaf9	Region9.1	ranthipeptide	6672	28319
OF03-6AA_scaffold	OF03-6AA.Scaf89	Region89.1	RRE-containing	1	3207
OF03-6AA_scaffold	OF03-6AA.Scaf103	Region103.1	lassopeptide	1	1432
OM02-16_scaffold	OM02-16.Scaf3	Region3.1	RRE-containing	199753	215712
OM02-16_scaffold	OM02-16.Scaf7	Region7.1	ranthipeptide	31653	53342
AF37-5AT_scaffold	AF37-5AT.Scaf21	Region21.1	ranthipeptide	5979	27385
AF27-5AA_scaffold	AF27-5AA.Scaf14	Region14.1	ranthipeptide	22611	44346
AM27-32_scaffold	AM27-32.Scaf1	Region1.1	ranthipeptide	146693	168354
AM27-32_scaffold	AM27-32.Scaf14	Region14.1	NRPS	1	50556
AM27-32_scaffold	AM27-32.Scaf18	Region18.1	cyclic-lactone-autoinducer	29761	49851
AM27-32_scaffold	AM27-32.Scaf22	Region22.1	RRE-containing	1	11775
AM27-32_scaffold	AM27-32.Scaf31	Region31.1	RRE-containing,cyclic-lactone-autoinducer	1	24272
AF14-27_scaffold	AF14-27.Scaf5	Region5.1	ranthipeptide	122937	151225
AM22-4_scaffold	AM22-4.Scaf1	Region1.1	cyclic-lactone-autoinducer	183705	204181
AM22-4_scaffold	AM22-4.Scaf2	Region2.1	ranthipeptide	101473	122843
AM22-4_scaffold	AM22-4.Scaf3	Region3.1	cyclic-lactone-autoinducer	61813	82536
AM22-4_scaffold	AM22-4.Scaf5	Region5.1	cyclic-lactone-autoinducer	61082	81810
AM22-4_scaffold	AM22-4.Scaf12	Region12.1	cyclic-lactone-autoinducer	1	14616
AM22-4_scaffold	AM22-4.Scaf26	Region26.1	RiPP-like	7638	19848
AM22-4_scaffold	AM22-4.Scaf2	Region2.2	cyclic-lactone-autoinducer	325177	336554
AM27-11LB_scaffold	AM27-11LB.Scaf3	Region3.1	ranthipeptide	73529	94929
AM27-11LB_scaffold	AM27-11LB.Scaf6	Region6.1	RRE-containing,cyclic-lactone-autoinducer,NRPS	124324	200668
AM32-2_scaffold	AM32-2.Scaf1	Region1.1	ranthipeptide	328979	350650
AM32-2_scaffold	AM32-2.Scaf3	Region3.1	NRPS	95878	139573
AM42-13AC_scaffold	AM42-13AC.Scaf30	Region30.1	RiPP-like	20003	28454
AM42-13AC_scaffold	AM42-13AC.Scaf69	Region69.1	ranthipeptide	1	10517
AF17-1AC_scaffold	AF17-1AC.Scaf6	Region6.1	cyclic-lactone-autoinducer	85853	106449
AF17-1AC_scaffold	AF17-1AC.Scaf13	Region13.1	ranthipeptide	27550	49185
AF17-1AC_scaffold	AF17-1AC.Scaf20	Region20.1	cyclic-lactone-autoinducer	2231	22386
AF05-4_scaffold	AF05-4.Scaf1	Region1.1	RRE-containing	335060	355410
OF03-26_scaffold	OF03-26.Scaf3	Region3.1	RRE-containing	149073	169426
OF03-26_scaffold	OF03-26.Scaf10	Region10.1	RRE-containing	144127	164393
OF03-26_scaffold	OF03-26.Scaf14	Region14.1	arylpolyene	25924	73429	flexirubin	48%
AF27-10BH_scaffold	AF27-10BH.Scaf2	Region2.1	RRE-containing	206924	227277
AF27-10BH_scaffold	AF27-10BH.Scaf8	Region8.1	phosphonate	33377	56028	polysaccharide B	20%
AF27-10BH_scaffold	AF27-10BH.Scaf51	Region51.1	phosphonate	1	8086	polysaccharide B	6%
AM30-40_scaffold	AM30-40.Scaf5	Region5.1	arylpolyene	1	35615	flexirubin	36%
AM30-40_scaffold	AM30-40.Scaf25	Region25.1	RRE-containing	20815	41600
AM30-40_scaffold	AM30-40.Scaf37	Region37.1	NRPS	15970	50628
AM30-40_scaffold	AM30-40.Scaf46	Region46.1	RRE-containing	19160	40794
AM30-40_scaffold	AM30-40.Scaf58	Region58.1	resorcinol	92	33603
OM02-18AC_scaffold	OM02-18AC.Scaf9	Region9.1	NRPS	24653	68258
OM02-18AC_scaffold	OM02-18AC.Scaf12	Region12.1	ranthipeptide	95515	116136
OM02-18AC_scaffold	OM02-18AC.Scaf16	Region16.1	betalactone	49444	74057
OM08-11_scaffold	OM08-11.Scaf2	Region2.1	RRE-containing	484574	504924
AM23-13AC_scaffold	AM23-13AC.Scaf2	Region2.1	ranthipeptide	176590	197948
AM23-13AC_scaffold	AM23-13AC.Scaf6	Region6.1	ranthipeptide	1	18995
AM23-13AC_scaffold	AM23-13AC.Scaf8	Region8.1	RRE-containing	110133	149502
AM23-13AC_scaffold	AM23-13AC.Scaf12	Region12.1	RRE-containing	55022	75360
AM33-3BH_scaffold	AM33-3BH.Scaf1	Region1.1	T3PKS	892653	933825
AM33-3BH_scaffold	AM33-3BH.Scaf3	Region3.1	lanthipeptide-class-ii	34588	57560	carnolysin A1/carnolysin A2	57%
OM02-29_scaffold	OM02-29.Scaf12	Region12.1	RRE-containing	85499	105831
AM25-7_scaffold	AM25-7.Scaf1	Region1.1	T3PKS	1	31122
AM25-7_scaffold	AM25-7.Scaf8	Region8.1	RiPP-like	43404	56020
AM31-32_scaffold	AM31-32.Scaf1	Region1.1	HR-T2PKS,NRPS	228861	314211	leucomycin	3%
AM31-32_scaffold	AM31-32.Scaf2	Region2.1	ranthipeptide	212087	233700
AM31-32_scaffold	AM31-32.Scaf2	Region2.2	RRE-containing	334742	355005
AM31-13AC_scaffold	AM31-13AC.Scaf5	Region5.1	RRE-containing	107363	127716	polysaccharide C	16%
AM31-13AC_scaffold	AM31-13AC.Scaf17	Region17.1	NRPS-like	64099	106528
AM17-61_scaffold	AM17-61.Scaf1	Region1.1	NI-siderophore	246672	279100	aerobactin	66%
AM17-61_scaffold	AM17-61.Scaf2	Region2.1	NRP-metallophore,NRPS	314316	368015	enterobactin	100%
AM17-61_scaffold	AM17-61.Scaf7	Region7.1	thiopeptide	212115	231379	O-antigen	14%
AM17-61_scaffold	AM17-61.Scaf8	Region8.1	arylpolyene	33749	77339	aryl polyenes	88%
AM17-61_scaffold	AM17-61.Scaf14	Region14.1	redox-cofactor	76204	98369	lankacidin C	13%
AM09-18_scaffold	AM09-18.Scaf2	Region2.1	RRE-containing	150773	171558
AM09-18_scaffold	AM09-18.Scaf5	Region5.1	resorcinol	92791	133933
AM09-18_scaffold	AM09-18.Scaf33	Region33.1	resorcinol	1	35600
AM09-18_scaffold	AM09-18.Scaf37	Region37.1	arylpolyene	3510	50973	flexirubin	48%
OF09-33XD_scaffold	lcl|OF09-33XD.Scaf7	Region7.1	ranthipeptide	17505	38862	gausemycin A/gausemycin B	2%
OF09-33XD_scaffold	lcl|OF09-33XD.Scaf31	Region31.1	NRPS	8413	40005
AF14-32_scaffold	AF14-32.Scaf2	Region2.1	RRE-containing	246583	266936
AF14-32_scaffold	AF14-32.Scaf3	Region3.1	RRE-containing	35987	56253
AF14-32_scaffold	AF14-32.Scaf14	Region14.1	phosphonate	4915	22537	polysaccharide B	10%
AF14-32_scaffold	AF14-32.Scaf18	Region18.1	arylpolyene	18955	66460	flexirubin	48%
AF14-32_scaffold	AF14-32.Scaf21	Region21.1	arylpolyene	80872	103495	flexirubin	8%
AF37-12_scaffold	AF37-12.Scaf6	Region6.1	RRE-containing	188397	208744
AF37-12_scaffold	AF37-12.Scaf11	Region11.1	RRE-containing	122661	142945
AF37-12_scaffold	AF37-12.Scaf57	Region57.1	phosphonate	1400	14838	polysaccharide B	13%
AF17-5AC_scaffold	AF17-5AC.Scaf31	Region31.1	RRE-containing	31846	52193
AM48-23BH_scaffold	lcl|AM48-23BH.Scaf51	Region51.1	ranthipeptide	1	19139
AF18-12LB_scaffold	AF18-12LB.Scaf2	Region2.1	ranthipeptide	42494	64150
AF39-14AC_scaffold	AF39-14AC.Scaf1	Region1.1	cyclic-lactone-autoinducer	147305	168049
AF39-14AC_scaffold	AF39-14AC.Scaf2	Region2.1	cyclic-lactone-autoinducer	40195	60779
AF39-14AC_scaffold	AF39-14AC.Scaf3	Region3.1	cyclic-lactone-autoinducer	34351	55083
AF39-14AC_scaffold	AF39-14AC.Scaf4	Region4.1	ranthipeptide	172179	193549
AF39-14AC_scaffold	AF39-14AC.Scaf8	Region8.1	cyclic-lactone-autoinducer	114819	135367
AF39-14AC_scaffold	AF39-14AC.Scaf10	Region10.1	cyclic-lactone-autoinducer	83802	104525
AF39-14AC_scaffold	AF39-14AC.Scaf14	Region14.1	cyclic-lactone-autoinducer	54803	69362
AF39-14AC_scaffold	AF39-14AC.Scaf24	Region24.1	cyclic-lactone-autoinducer	4342	17929
AF39-14AC_scaffold	AF39-14AC.Scaf2	Region2.2	RiPP-like	129562	141772
AF36-11AT_scaffold	AF36-11AT.Scaf1	Region1.1	ranthipeptide	125691	147357
AF36-11AT_scaffold	AF36-11AT.Scaf5	Region5.1	cyclic-lactone-autoinducer	1	13304
AF36-11AT_scaffold	AF36-11AT.Scaf38	Region38.1	cyclic-lactone-autoinducer	1	4778
AF36-11AT_scaffold	AF36-11AT.Scaf44	Region44.1	cyclic-lactone-autoinducer	1	3773
AM32-13AC_scaffold	AM32-13AC.Scaf1	Region1.1	NRPS,HR-T2PKS	648730	733441	leucomycin	3%
AM32-13AC_scaffold	AM32-13AC.Scaf1	Region1.3	ranthipeptide	1115773	1137380
AM32-13AC_scaffold	AM32-13AC.Scaf1	Region1.2	RRE-containing	994582	1014845
OF05-16BH_scaffold	lcl|OF05-16BH.Scaf48	Region48.1	RRE-containing	5871	26218
OF05-16BH_scaffold	lcl|OF05-16BH.Scaf157	Region157.1	phosphonate	1	10835	polysaccharide B	13%
OM07-19_scaffold	OM07-19.Scaf1	Region1.1	NRPS,cyclic-lactone-autoinducer	313824	375820	ulbactin F/ulbactin G	28%
OM07-19_scaffold	OM07-19.Scaf8	Region8.1	ranthipeptide	19150	40749
OM07-19_scaffold	OM07-19.Scaf18	Region18.1	cyclic-lactone-autoinducer	4474	30955
OM03-6_scaffold	lcl|OM03-6.Scaf2	Region2.1	RRE-containing	154437	175855
OM03-6_scaffold	lcl|OM03-6.Scaf10	Region10.1	ranthipeptide	60247	81611
AM22-14LB_scaffold	AM22-14LB.Scaf13	Region13.1	ranthipeptide	1	13146
AM28-1_scaffold	AM28-1.Scaf1	Region1.1	arylpolyene	260034	307543	flexirubin	48%
AM28-1_scaffold	AM28-1.Scaf16	Region16.1	resorcinol	36686	77825
TF10-5_scaffold	TF10-5.Scaf1	Region1.1	RRE-containing	1	16981
TF10-5_scaffold	TF10-5.Scaf2	Region2.1	cyclic-lactone-autoinducer	249420	269635
TF10-5_scaffold	TF10-5.Scaf4	Region4.1	cyclic-lactone-autoinducer	21004	41740
TF10-5_scaffold	TF10-5.Scaf5	Region5.1	ranthipeptide,cyclic-lactone-autoinducer	1	22068
TF10-5_scaffold	TF10-5.Scaf7	Region7.1	cyclic-lactone-autoinducer	162228	176979
TF10-5_scaffold	TF10-5.Scaf11	Region11.1	cyclic-lactone-autoinducer	4283	25036	locillomycin/locillomycin B/locillomycin C	14%
TF10-5_scaffold	TF10-5.Scaf13	Region13.1	cyclic-lactone-autoinducer	1	19668
TF10-5_scaffold	TF10-5.Scaf16	Region16.1	cyclic-lactone-autoinducer	32901	53128
TF10-5_scaffold	TF10-5.Scaf18	Region18.1	ranthipeptide	12443	33798
TF10-5_scaffold	TF10-5.Scaf29	Region29.1	cyclic-lactone-autoinducer	1	20720
TF11-31AT_scaffold	TF11-31AT.Scaf1	Region1.1	RRE-containing	6068	27429
TF11-31AT_scaffold	TF11-31AT.Scaf4	Region4.1	ranthipeptide	44860	66540
TF11-31AT_scaffold	TF11-31AT.Scaf1	Region1.2	RRE-containing	267884	288150
AM42-38_scaffold	AM42-38.Scaf29	Region29.1	RRE-containing	18074	38340
AF37-5_scaffold	AF37-5.Scaf6	Region6.1	cyclic-lactone-autoinducer	79791	100366
AF37-5_scaffold	AF37-5.Scaf10	Region10.1	cyclic-lactone-autoinducer	76942	97668
AF37-5_scaffold	AF37-5.Scaf16	Region16.1	cyclic-lactone-autoinducer	1	19302
AF37-5_scaffold	AF37-5.Scaf27	Region27.1	cyclic-lactone-autoinducer	2709	23290	exopolysaccharide	17%
AF37-5_scaffold	AF37-5.Scaf38	Region38.1	cyclic-lactone-autoinducer	1	10230
AF37-5_scaffold	AF37-5.Scaf6	Region6.2	ranthipeptide	134912	156315
AM43-8_scaffold	AM43-8.Scaf34	Region34.1	RRE-containing	13283	33558
AF02-29_scaffold	AF02-29.Scaf5	Region5.1	ranthipeptide	178141	199876
AM26-1_scaffold	AM26-1.Scaf8	Region8.1	arylpolyene	52133	99891	flexirubin	48%
AM26-1_scaffold	AM26-1.Scaf9	Region9.1	RRE-containing	18843	39193
AF21-25_scaffold	lcl|AF21-25.Scaf7	Region7.1	ranthipeptide	31030	52692
AF19-13LB_scaffold	AF19-13LB.Scaf5	Region5.1	ranthipeptide	226587	245604
AF19-13LB_scaffold	AF19-13LB.Scaf6	Region6.1	ranthipeptide	177692	199050
AF19-13LB_scaffold	AF19-13LB.Scaf9	Region9.1	RRE-containing	8737	29075
AF19-13LB_scaffold	AF19-13LB.Scaf14	Region14.1	RRE-containing	50538	89933
TF10-34_scaffold	TF10-34.Scaf11	Region11.1	arylpolyene	19835	67617	flexirubin	48%
TF10-34_scaffold	TF10-34.Scaf62	Region62.1	RRE-containing	9858	20396
AM55-24TS_scaffold	AM55-24TS.Scaf17	Region17.1	ranthipeptide	3488	25090
AM55-24TS_scaffold	AM55-24TS.Scaf25	Region25.1	cyclic-lactone-autoinducer	8467	29063
AM55-24TS_scaffold	AM55-24TS.Scaf85	Region85.1	cyclic-lactone-autoinducer	1	6445
AM55-24TS_scaffold	AM55-24TS.Scaf151	Region151.1	cyclic-lactone-autoinducer	1	1217
AM47-2BH_scaffold	AM47-2BH.Scaf2	Region2.1	cyclic-lactone-autoinducer	111137	132036
AM47-2BH_scaffold	AM47-2BH.Scaf5	Region5.1	ranthipeptide	74980	96615
AM47-2BH_scaffold	AM47-2BH.Scaf24	Region24.1	cyclic-lactone-autoinducer	1	17854
AM47-2BH_scaffold	AM47-2BH.Scaf25	Region25.1	cyclic-lactone-autoinducer	1	11615
AM47-2BH_scaffold	AM47-2BH.Scaf49	Region49.1	lassopeptide	1	5203
AF24-6AC_scaffold	AF24-6AC.Scaf1	Region1.1	T3PKS	40424	81590	coumermycin A1	6%
AF24-6AC_scaffold	AF24-6AC.Scaf5	Region5.1	RiPP-like	41392	55568
AF24-6AC_scaffold	AF24-6AC.Scaf18	Region18.1	RiPP-like	3877	15973
AF14-7LB_scaffold	AF14-7LB.Scaf2	Region2.1	thiopeptide	120097	146389	O-antigen	14%
AF14-7LB_scaffold	AF14-7LB.Scaf26	Region26.1	NRP-metallophore,NRPS	1	39795	enterobactin	100%
AM54-25XD_scaffold	lcl|AM54-25XD.Scaf11	Region11.1	ranthipeptide	60099	81469
AM54-25XD_scaffold	lcl|AM54-25XD.Scaf13	Region13.1	RiPP-like	64848	73920
AM54-25XD_scaffold	lcl|AM54-25XD.Scaf14	Region14.1	cyclic-lactone-autoinducer	3174	23758
AM54-25XD_scaffold	lcl|AM54-25XD.Scaf27	Region27.1	cyclic-lactone-autoinducer	3250	23982
AM54-25XD_scaffold	lcl|AM54-25XD.Scaf31	Region31.1	cyclic-lactone-autoinducer	1	12678
AM54-25XD_scaffold	lcl|AM54-25XD.Scaf39	Region39.1	RRE-containing	7501	19519
AM54-25XD_scaffold	lcl|AM54-25XD.Scaf63	Region63.1	RRE-containing	1	7189
AM54-25XD_scaffold	lcl|AM54-25XD.Scaf64	Region64.1	cyclic-lactone-autoinducer	1	7165
AM54-25XD_scaffold	lcl|AM54-25XD.Scaf93	Region93.1	cyclic-lactone-autoinducer	1	2306
AM54-25XD_scaffold	lcl|AM54-25XD.Scaf98	Region98.1	cyclic-lactone-autoinducer	1	1903
AF22-28AC_scaffold	AF22-28AC.Scaf5	Region5.1	cyclic-lactone-autoinducer	52490	73229
AF22-28AC_scaffold	AF22-28AC.Scaf16	Region16.1	ranthipeptide	29842	51435
AF22-28AC_scaffold	AF22-28AC.Scaf92	Region92.1	lassopeptide	1	1156
AF04-15_scaffold	AF04-15.Scaf7	Region7.1	RiPP-like	213970	224836
AF04-15_scaffold	AF04-15.Scaf20	Region20.1	ranthipeptide	56979	78650
AF25-18_scaffold	AF25-18.Scaf1	Region1.1	arylpolyene	513616	554845	flexirubin	16%
AF25-18_scaffold	AF25-18.Scaf3	Region3.1	RRE-containing	61383	82170
AF25-18_scaffold	AF25-18.Scaf39	Region39.1	arylpolyene	1	26075	flexirubin	20%
AF29-17_scaffold	AF29-17.Scaf5	Region5.1	RRE-containing	378700	399083
AF29-17_scaffold	AF29-17.Scaf7	Region7.1	arylpolyene	320601	368106	flexirubin	48%
AF29-17_scaffold	AF29-17.Scaf11	Region11.1	RRE-containing	77548	97814
AF29-17_scaffold	AF29-17.Scaf14	Region14.1	arylpolyene	10177	51397	flexirubin	8%
TM09-13AC_scaffold	TM09-13AC.Scaf1	Region1.1	RRE-containing	169650	191068
TM09-13AC_scaffold	TM09-13AC.Scaf2	Region2.1	cyclic-lactone-autoinducer,lanthipeptide-class-i	515072	539990	nisin O	33%
TM09-13AC_scaffold	TM09-13AC.Scaf5	Region5.1	ranthipeptide	69635	90999
TM09-13AC_scaffold	TM09-13AC.Scaf17	Region17.1	cyclic-lactone-autoinducer	1	19879
AM42-16_scaffold	AM42-16.Scaf11	Region11.1	RRE-containing	79175	99519
AF17-11_scaffold	AF17-11.Scaf1	Region1.1	NRPS	462607	509938	leucomycin	3%
AF17-11_scaffold	AF17-11.Scaf4	Region4.1	cyclic-lactone-autoinducer,RiPP-like	19810	41261
AF17-11_scaffold	AF17-11.Scaf5	Region5.1	RRE-containing	18876	39139
AF17-11_scaffold	AF17-11.Scaf1	Region1.2	HR-T2PKS	519831	562029
AF17-11_scaffold	AF17-11.Scaf5	Region5.2	ranthipeptide	140388	161995
AF17-4_scaffold	AF17-4.Scaf8	Region8.1	thiopeptide	38845	65137	O-antigen	14%
AF17-4_scaffold	AF17-4.Scaf10	Region10.1	NRP-metallophore,NRPS	46163	101389	enterobactin	100%
AF11-14_scaffold	AF11-14.Scaf41	Region41.1	RRE-containing	3566	23832
AM47-7_scaffold	AM47-7.Scaf4	Region4.1	NRPS-like	69202	111631
AM47-7_scaffold	AM47-7.Scaf5	Region5.1	RRE-containing	9297	29650	polysaccharide C	16%
AM47-7_scaffold	AM47-7.Scaf6	Region6.1	phosphonate	170692	181430	polysaccharide B	13%
AM23-20_scaffold	AM23-20.Scaf1	Region1.1	RRE-containing	504629	524880
AM23-20_scaffold	AM23-20.Scaf14	Region14.1	ranthipeptide	11226	33074
AM23-20_scaffold	AM23-20.Scaf21	Region21.1	cyclic-lactone-autoinducer	8967	29844
AM23-20_scaffold	AM23-20.Scaf22	Region22.1	cyclic-lactone-autoinducer	46633	67379
AM23-20_scaffold	AM23-20.Scaf32	Region32.1	phosphonate	17614	39187	polysaccharide B	6%
AM23-20_scaffold	AM23-20.Scaf42	Region42.1	phosphonate	1	12947	polysaccharide B	6%
OF01-18_scaffold	OF01-18.Scaf1	Region1.1	lassopeptide	1	15612
OF01-18_scaffold	OF01-18.Scaf2	Region2.1	cyclic-lactone-autoinducer	231311	254236
AM15-16_scaffold	AM15-16.Scaf8	Region8.1	RRE-containing	151432	171785	polysaccharide C	16%
AM15-16_scaffold	AM15-16.Scaf10	Region10.1	phosphonate	5080	18639	polysaccharide B	13%
AM15-16_scaffold	AM15-16.Scaf12	Region12.1	NRPS-like	31189	73618
AM15-16_scaffold	AM15-16.Scaf30	Region30.1	phosphonate	1	5578	polysaccharide B	16%
AM54-14XD_scaffold	lcl|AM54-14XD.Scaf2	Region2.1	RRE-containing	259595	277855
AM54-14XD_scaffold	lcl|AM54-14XD.Scaf7	Region7.1	cyclic-lactone-autoinducer	15573	36151
AM54-14XD_scaffold	lcl|AM54-14XD.Scaf12	Region12.1	ranthipeptide	2032	23648
OM04-6BH_scaffold	OM04-6BH.Scaf1	Region1.1	RiPP-like	831704	843854
OM04-6BH_scaffold	OM04-6BH.Scaf8	Region8.1	T3PKS	1	26622
AM17-37_scaffold	AM17-37.Scaf1	Region1.1	thiopeptide	726191	752605	O-antigen	14%
AM17-37_scaffold	AM17-37.Scaf4	Region4.1	arylpolyene	138172	181768	APE Ec	94%
AM17-37_scaffold	AM17-37.Scaf1	Region1.2	NRP-metallophore,NRPS	1035827	1090910	enterobactin	100%
AM41-5BH_scaffold	AM41-5BH.Scaf1	Region1.1	cyclic-lactone-autoinducer	248166	268898
AM41-5BH_scaffold	AM41-5BH.Scaf5	Region5.1	NRPS	20697	69678	dipeptide aldehydes	17%
AM41-5BH_scaffold	AM41-5BH.Scaf9	Region9.1	cyclic-lactone-autoinducer	67807	88034
AM41-5BH_scaffold	AM41-5BH.Scaf15	Region15.1	ranthipeptide	1	12982
AM41-5BH_scaffold	AM41-5BH.Scaf24	Region24.1	RRE-containing	6421	27602
AM41-5BH_scaffold	AM41-5BH.Scaf1	Region1.2	ranthipeptide,cyclic-lactone-autoinducer,sactipeptide	282585	322947
AM34-12_scaffold	AM34-12.Scaf7	Region7.1	ranthipeptide	100689	122053
AF15-14LB_scaffold	AF15-14LB.Scaf18	Region18.1	RRE-containing	2370	22723
AF15-14LB_scaffold	AF15-14LB.Scaf34	Region34.1	resorcinol	4923	41573
AF15-14LB_scaffold	AF15-14LB.Scaf45	Region45.1	resorcinol	1944	23362
AF27-10_scaffold	AF27-10.Scaf5	Region5.1	NRPS-like	88407	130836
AF27-10_scaffold	AF27-10.Scaf6	Region6.1	RRE-containing	88382	108735	polysaccharide C	16%
AF27-10_scaffold	AF27-10.Scaf8	Region8.1	lanthipeptide-class-i	81936	112141
AF27-10_scaffold	AF27-10.Scaf8	Region8.2	phosphonate	146373	170214	polysaccharide B	30%
AF46-10NS_scaffold	AF46-10NS.Scaf28	Region28.1	ranthipeptide	21300	42948
AF46-10NS_scaffold	AF46-10NS.Scaf112	Region112.1	cyclic-lactone-autoinducer	1	1678
AF46-10NS_scaffold	AF46-10NS.Scaf126	Region126.1	lassopeptide	1	1253
AM13-21_scaffold	AM13-21.Scaf5	Region5.1	arylpolyene	97024	144533	flexirubin	40%
AM13-21_scaffold	AM13-21.Scaf44	Region44.1	betalactone	12417	44907	legionaminic acid	50%
AM50-1_scaffold	AM50-1.Scaf49	Region49.1	resorcinol	500	22550
AM45-5_scaffold	lcl|AM45-5.Scaf30	Region30.1	ranthipeptide	22888	44294
AM58-1XD_scaffold	lcl|AM58-1XD.Scaf4	Region4.1	NRPS	45586	88996
AM58-1XD_scaffold	lcl|AM58-1XD.Scaf8	Region8.1	ranthipeptide	84594	106270
AM58-1XD_scaffold	lcl|AM58-1XD.Scaf12	Region12.1	ectoine	31123	41530
AM58-1XD_scaffold	lcl|AM58-1XD.Scaf20	Region20.1	ectoine	39605	50006
TM10-16AC_scaffold	TM10-16AC.Scaf2	Region2.1	ranthipeptide	203360	224953
TM10-16AC_scaffold	TM10-16AC.Scaf3	Region3.1	cyclic-lactone-autoinducer	295149	311908
TM10-16AC_scaffold	TM10-16AC.Scaf18	Region18.1	lassopeptide	1	1522
AM17-34_scaffold	AM17-34.Scaf1	Region1.1	cyclic-lactone-autoinducer	182441	202926
AM17-34_scaffold	AM17-34.Scaf4	Region4.1	cyclic-lactone-autoinducer	152183	172731
AM17-34_scaffold	AM17-34.Scaf20	Region20.1	RRE-containing,cyclic-lactone-autoinducer	10763	39283
AM17-34_scaffold	AM17-34.Scaf27	Region27.1	cyclic-lactone-autoinducer	23288	34173
AM17-34_scaffold	AM17-34.Scaf40	Region40.1	cyclic-lactone-autoinducer	1	11809	S-layer glycan	20%
AM17-34_scaffold	AM17-34.Scaf4	Region4.2	cyclic-lactone-autoinducer	180517	203155
AF27-16BH_scaffold	AF27-16BH.Scaf2	Region2.1	arylpolyene	296666	344270	flexirubin	48%
AF27-16BH_scaffold	AF27-16BH.Scaf5	Region5.1	RRE-containing	103650	124000
AF24-17_scaffold	AF24-17.Scaf4	Region4.1	cyclic-lactone-autoinducer	98666	119398
AF24-17_scaffold	AF24-17.Scaf5	Region5.1	ranthipeptide	95575	116945
AF24-17_scaffold	AF24-17.Scaf9	Region9.1	cyclic-lactone-autoinducer	58091	78675
AF24-17_scaffold	AF24-17.Scaf14	Region14.1	RRE-containing	1	21443
AF24-17_scaffold	AF24-17.Scaf15	Region15.1	cyclic-lactone-autoinducer	48841	66089
AF24-17_scaffold	AF24-17.Scaf22	Region22.1	RiPP-like	23553	33996
OM10-8_scaffold	lcl|OM10-8.Scaf4	Region4.1	lanthipeptide-class-iv	43044	65701
AF16-15_scaffold	AF16-15.Scaf1	Region1.1	ranthipeptide	258206	279597
AF16-15_scaffold	AF16-15.Scaf22	Region22.1	cyclic-lactone-autoinducer	31970	44484
TF05-29_scaffold	TF05-29.Scaf11	Region11.1	cyclic-lactone-autoinducer	68313	88852
TF05-29_scaffold	TF05-29.Scaf22	Region22.1	phosphonate	25190	38696	polysaccharide B	6%
TF09-4_scaffold	TF09-4.Scaf4	Region4.1	hydrogen-cyanide	261629	274865
TF09-4_scaffold	TF09-4.Scaf21	Region21.1	CDPS	48703	69449
AM30-16_scaffold	AM30-16.Scaf13	Region13.1	RRE-containing	2371	22724
AF37-20_scaffold	AF37-20.Scaf3	Region3.1	NRPS-like	194220	236745
AF37-20_scaffold	AF37-20.Scaf8	Region8.1	ranthipeptide	99195	120830
AF37-20_scaffold	AF37-20.Scaf12	Region12.1	cyclic-lactone-autoinducer	10055	36986
AF37-20_scaffold	AF37-20.Scaf13	Region13.1	NRPS-like	51288	74428
AF37-20_scaffold	AF37-20.Scaf17	Region17.1	cyclic-lactone-autoinducer	1	17256
AF37-20_scaffold	AF37-20.Scaf51	Region51.1	cyclic-lactone-autoinducer	1	2875
OM03-13AC_scaffold	OM03-13AC.Scaf5	Region5.1	arylpolyene	1516	49025	flexirubin	48%
OM03-13AC_scaffold	OM03-13AC.Scaf77	Region77.1	resorcinol	1	14239
AM21-14_scaffold	AM21-14.Scaf4	Region4.1	arylpolyene	122426	169935	flexirubin	48%
AM21-14_scaffold	AM21-14.Scaf56	Region56.1	resorcinol	1944	25091
AM23-10LB_scaffold	AM23-10LB.Scaf3	Region3.1	RRE-containing	1	20081
AM23-10LB_scaffold	AM23-10LB.Scaf5	Region5.1	cyclic-lactone-autoinducer	8031	28746
AM23-10LB_scaffold	AM23-10LB.Scaf5	Region5.3	ranthipeptide	108330	129721
AM23-10LB_scaffold	AM23-10LB.Scaf13	Region13.1	RRE-containing	51539	71805
AM23-10LB_scaffold	AM23-10LB.Scaf14	Region14.1	ranthipeptide	1	15688
AM23-10LB_scaffold	AM23-10LB.Scaf21	Region21.1	cyclic-lactone-autoinducer	4423	24707
AM23-10LB_scaffold	AM23-10LB.Scaf5	Region5.2	NRPS,cyclic-lactone-autoinducer	43090	102915
AM23-10LB_scaffold	AM23-10LB.Scaf5	Region5.4	lanthipeptide-class-ii	157173	180310	ruminococcin A	14%
AM30-3LB_scaffold	AM30-3LB.Scaf31	Region31.1	RiPP-like	1	2862
TM07-3AT_scaffold	TM07-3AT.Scaf1	Region1.1	NRPS-like	20416	62869
TM07-3AT_scaffold	TM07-3AT.Scaf1	Region1.2	lanthipeptide-class-iv	335055	357712
AM42-1AC_scaffold	AM42-1AC.Scaf2	Region2.1	phosphonate	115901	138059	polysaccharide B	10%
AM42-1AC_scaffold	AM42-1AC.Scaf6	Region6.1	cyclic-lactone-autoinducer	13260	33965
AM42-1AC_scaffold	AM42-1AC.Scaf7	Region7.1	cyclic-lactone-autoinducer	96914	107775
AM42-1AC_scaffold	AM42-1AC.Scaf19	Region19.1	ranthipeptide	1	12507
AM42-1AC_scaffold	AM42-1AC.Scaf28	Region28.1	cyclic-lactone-autoinducer	47264	57936
AM42-1AC_scaffold	AM42-1AC.Scaf30	Region30.1	cyclic-lactone-autoinducer	1	17118
AM42-1AC_scaffold	AM42-1AC.Scaf31	Region31.1	ranthipeptide	5856	27232
AM42-1AC_scaffold	AM42-1AC.Scaf35	Region35.1	cyclic-lactone-autoinducer	1	10293
AM42-1AC_scaffold	AM42-1AC.Scaf56	Region56.1	cyclic-lactone-autoinducer	1	9814
AM42-1AC_scaffold	AM42-1AC.Scaf60	Region60.1	RRE-containing	1	8819
AM42-1AC_scaffold	AM42-1AC.Scaf65	Region65.1	cyclic-lactone-autoinducer	1	7716
AM42-1AC_scaffold	AM42-1AC.Scaf31	Region31.2	cyclic-lactone-autoinducer	43101	53351
AM54-2NS_scaffold	lcl|AM54-2NS.Scaf43	Region43.1	RRE-containing	36492	50258
AM16-11_scaffold	AM16-11.Scaf5	Region5.1	cyclic-lactone-autoinducer	111913	132645
AM16-11_scaffold	AM16-11.Scaf9	Region9.1	cyclic-lactone-autoinducer	90164	108251
AM16-11_scaffold	AM16-11.Scaf10	Region10.1	RiPP-like	24069	36285
AM16-11_scaffold	AM16-11.Scaf14	Region14.1	ranthipeptide	39987	61357
AM16-11_scaffold	AM16-11.Scaf26	Region26.1	RiPP-like	4585	16822
OM02-16LB_scaffold	OM02-16LB.Scaf12	Region12.1	NRPS	17903	66887	dipeptide aldehydes	100%
OM02-16LB_scaffold	OM02-16LB.Scaf14	Region14.1	ranthipeptide	43759	65347
OM02-16LB_scaffold	OM02-16LB.Scaf38	Region38.1	cyclic-lactone-autoinducer	20198	35677
OM02-16LB_scaffold	OM02-16LB.Scaf71	Region71.1	lanthipeptide-class-ii	1	8889
OM02-16LB_scaffold	OM02-16LB.Scaf87	Region87.1	cyclic-lactone-autoinducer	1	4530
AF27-8_scaffold	AF27-8.Scaf4	Region4.1	lanthipeptide-class-ii	20041	43151
AF27-8_scaffold	AF27-8.Scaf7	Region7.1	ranthipeptide	16973	38600
AF27-8_scaffold	AF27-8.Scaf9	Region9.1	RRE-containing	1862	22128
AM51-1_scaffold	AM51-1.Scaf1	Region1.1	arylpolyene	70261	117767	flexirubin	52%
AM51-1_scaffold	AM51-1.Scaf2	Region2.1	resorcinol	1	26546
AM22-21LB_scaffold	AM22-21LB.Scaf3	Region3.1	ranthipeptide	11480	33328
AM22-21LB_scaffold	AM22-21LB.Scaf4	Region4.1	RRE-containing	29358	49609
AM22-21LB_scaffold	AM22-21LB.Scaf6	Region6.1	cyclic-lactone-autoinducer	1	13046
AM22-21LB_scaffold	AM22-21LB.Scaf11	Region11.1	cyclic-lactone-autoinducer	13979	34856
AM22-21LB_scaffold	AM22-21LB.Scaf46	Region46.1	cyclic-lactone-autoinducer	1	4374
AF19-13AC_scaffold	AF19-13AC.Scaf5	Region5.1	cyclic-lactone-autoinducer	4553	24723
AF19-13AC_scaffold	AF19-13AC.Scaf6	Region6.1	cyclic-lactone-autoinducer	268659	289306
AF19-13AC_scaffold	AF19-13AC.Scaf12	Region12.1	cyclic-lactone-autoinducer	101303	122004
AF19-13AC_scaffold	AF19-13AC.Scaf23	Region23.1	ranthipeptide	54775	76445
AF19-13AC_scaffold	AF19-13AC.Scaf5	Region5.2	NRPS	340397	389361
AM18-2AC_scaffold	AM18-2AC.Scaf2	Region2.1	RRE-containing	210530	231948
AM18-2AC_scaffold	AM18-2AC.Scaf3	Region3.1	ranthipeptide	101082	122446
TM04-24_scaffold	TM04-24.Scaf20	Region20.1	ranthipeptide	1	21626
OM04-20_scaffold	OM04-20.Scaf5	Region5.1	LAP	59552	83058
OM04-20_scaffold	OM04-20.Scaf13	Region13.1	lassopeptide	16983	40920	paeninodin	100%
OM04-20_scaffold	OM04-20.Scaf18	Region18.1	terpene	9370	31232	molybdenum cofactor	17%
OM04-20_scaffold	OM04-20.Scaf27	Region27.1	RiPP-like,NRPS-like,NRPS,NRP-metallophore	23554	60552	bacillibactin	85%
OM04-20_scaffold	OM04-20.Scaf34	Region34.1	NRPS-like	1	38044
OM04-20_scaffold	OM04-20.Scaf41	Region41.1	RiPP-like	16796	27047
OM04-20_scaffold	OM04-20.Scaf55	Region55.1	NI-siderophore	1	21312	petrobactin	100%
OM04-20_scaffold	OM04-20.Scaf58	Region58.1	betalactone	1	21847	fengycin	40%
TM05-24_scaffold	TM05-24.Scaf2	Region2.1	RiPP-like	221957	234131
TM05-24_scaffold	TM05-24.Scaf6	Region6.1	RRE-containing	276524	286878
TM05-24_scaffold	TM05-24.Scaf28	Region28.1	RRE-containing	1	10552
TM05-24_scaffold	TM05-24.Scaf2	Region2.2	arylpolyene	423945	471456	flexirubin	36%
AF21-31_scaffold	AF21-31.Scaf4	Region4.1	ranthipeptide	6065	27717
AF21-31_scaffold	AF21-31.Scaf5	Region5.1	cyclic-lactone-autoinducer	99681	110291
AF21-31_scaffold	AF21-31.Scaf55	Region55.1	cyclic-lactone-autoinducer	3837	20590
AF21-31_scaffold	AF21-31.Scaf77	Region77.1	cyclic-lactone-autoinducer	1	10847
AF21-31_scaffold	AF21-31.Scaf112	Region112.1	cyclic-lactone-autoinducer	1	4341
AF14-5_scaffold	AF14-5.Scaf10	Region10.1	NRPS	13668	62652	dipeptide aldehydes	64%
AF14-5_scaffold	AF14-5.Scaf31	Region31.1	ranthipeptide	26806	40343
AF14-5_scaffold	AF14-5.Scaf131	Region131.1	lanthipeptide-class-ii	1	7164
AF24-1LB_scaffold	AF24-1LB.Scaf5	Region5.1	cyclic-lactone-autoinducer,glycocin	1	22980
AF24-1LB_scaffold	AF24-1LB.Scaf8	Region8.1	cyclic-lactone-autoinducer	77054	97539
AF24-1LB_scaffold	AF24-1LB.Scaf26	Region26.1	cyclic-lactone-autoinducer	1	10206
AF24-1LB_scaffold	AF24-1LB.Scaf38	Region38.1	cyclic-lactone-autoinducer	1	11666	S-layer glycan	20%
AF24-1LB_scaffold	AF24-1LB.Scaf44	Region44.1	RiPP-like	1	7690
AM47-4_scaffold	AM47-4.Scaf1	Region1.1	ranthipeptide	2347	24713	chejuenolide A/chejuenolide B	7%
AM47-4_scaffold	AM47-4.Scaf2	Region2.1	cyclic-lactone-autoinducer,lanthipeptide-class-i	104395	136458	nisin O	93%
AM47-4_scaffold	AM47-4.Scaf3	Region3.1	cyclic-lactone-autoinducer	3654	24238	streptozotocin	7%
AM47-4_scaffold	AM47-4.Scaf4	Region4.1	ranthipeptide	152073	173431
AM47-4_scaffold	AM47-4.Scaf11	Region11.1	RRE-containing	46604	85981
AM47-4_scaffold	AM47-4.Scaf48	Region48.1	ranthipeptide	1	11274
AF14-23_scaffold	AF14-23.Scaf1	Region1.1	RRE-containing	199424	220842
AF14-23_scaffold	AF14-23.Scaf4	Region4.1	ranthipeptide	180498	201862
AF14-23_scaffold	AF14-23.Scaf16	Region16.1	NRPS,cyclic-lactone-autoinducer	16995	69024	equibactin	21%
AF14-23_scaffold	AF14-23.Scaf27	Region27.1	lanthipeptide-class-ii	1	12380	bacitracin	22%
AF14-23_scaffold	AF14-23.Scaf30	Region30.1	cyclic-lactone-autoinducer	422	11277
OM04-10AA_scaffold	OM04-10AA.Scaf23	Region23.1	ranthipeptide	17578	38933
OM04-10AA_scaffold	OM04-10AA.Scaf30	Region30.1	cyclic-lactone-autoinducer	24632	38552
OF05-2BH_scaffold	OF05-2BH.Scaf5	Region5.1	cyclic-lactone-autoinducer	5663	29514
OF05-2BH_scaffold	OF05-2BH.Scaf7	Region7.1	cyclic-lactone-autoinducer	54858	75238
OF05-2BH_scaffold	OF05-2BH.Scaf12	Region12.1	lanthipeptide-class-ii	5689	28799
OF05-2BH_scaffold	OF05-2BH.Scaf15	Region15.1	cyclic-lactone-autoinducer,lanthipeptide-class-ii	48088	78053	ruminococcin A	85%
OF05-2BH_scaffold	OF05-2BH.Scaf17	Region17.1	ranthipeptide	1	20924
OF05-2BH_scaffold	OF05-2BH.Scaf5	Region5.2	cyclic-lactone-autoinducer	176247	196885
AF35-5AC_scaffold	AF35-5AC.Scaf1	Region1.1	ranthipeptide	171495	193088
AF35-5AC_scaffold	AF35-5AC.Scaf35	Region35.1	lassopeptide	1	1906
AF36-16BH_scaffold	AF36-16BH.Scaf4	Region4.1	arylpolyene	4014	51519	flexirubin	48%
AF36-16BH_scaffold	AF36-16BH.Scaf22	Region22.1	RRE-containing	30934	51200
AF36-16BH_scaffold	AF36-16BH.Scaf33	Region33.1	RRE-containing	13513	33866
AM28-20LB_scaffold	AM28-20LB.Scaf4	Region4.1	ranthipeptide	23776	45511
AM16-49B_scaffold	AM16-49B.Scaf1	Region1.1	RRE-containing	640619	660969
AF10-3_scaffold	AF10-3.Scaf1	Region1.1	ranthipeptide	145412	167005
AF10-3_scaffold	AF10-3.Scaf8	Region8.1	cyclic-lactone-autoinducer	22194	42933
AF10-3_scaffold	AF10-3.Scaf75	Region75.1	lassopeptide	1	1392
AM27-46_scaffold	AM27-46.Scaf2	Region2.1	RRE-containing	416777	437130
AM27-46_scaffold	AM27-46.Scaf17	Region17.1	RRE-containing	26946	47212
AM16-23_scaffold	AM16-23.Scaf2	Region2.1	ranthipeptide	124990	146357
AM21-21_scaffold	AM21-21.Scaf8	Region8.1	RRE-containing	4195	24464	exopolysaccharide	10%
AM21-21_scaffold	AM21-21.Scaf38	Region38.1	ranthipeptide	1	18100
AF31-14AC_scaffold	AF31-14AC.Scaf20	Region20.1	ranthipeptide	1	13188
AF31-14AC_scaffold	AF31-14AC.Scaf23	Region23.1	lassopeptide	24040	38673
AF31-14AC_scaffold	AF31-14AC.Scaf27	Region27.1	cyclic-lactone-autoinducer	1	10592
AF31-14AC_scaffold	AF31-14AC.Scaf35	Region35.1	cyclic-lactone-autoinducer	1	11941
AF31-14AC_scaffold	AF31-14AC.Scaf45	Region45.1	cyclic-lactone-autoinducer	1	3936
AM41-17_scaffold	AM41-17.Scaf3	Region3.1	NRPS-like	249935	292946	auroramycin	4%
OM07-11_scaffold	OM07-11.Scaf6	Region6.1	NRPS	2316	51297	dipeptide aldehydes	17%
OM07-11_scaffold	OM07-11.Scaf7	Region7.1	cyclic-lactone-autoinducer	1	16850
OM07-11_scaffold	OM07-11.Scaf8	Region8.1	RRE-containing	1	11783
OM07-11_scaffold	OM07-11.Scaf9	Region9.1	cyclic-lactone-autoinducer	64119	84733	TP-1161	16%
OM07-11_scaffold	OM07-11.Scaf19	Region19.1	ranthipeptide	45339	58314
OM07-11_scaffold	OM07-11.Scaf32	Region32.1	RRE-containing	10538	31956
OM07-11_scaffold	OM07-11.Scaf34	Region34.1	cyclic-lactone-autoinducer	1	28944
OM07-11_scaffold	OM07-11.Scaf8	Region8.2	cyclic-lactone-autoinducer	52989	73570
AM49-4BH_scaffold	lcl|AM49-4BH.Scaf4	Region4.1	RRE-containing	45441	65698
AM49-4BH_scaffold	lcl|AM49-4BH.Scaf5	Region5.1	RRE-containing	94468	104620
AM49-4BH_scaffold	lcl|AM49-4BH.Scaf15	Region15.1	ranthipeptide	19428	41037
AM49-4BH_scaffold	lcl|AM49-4BH.Scaf22	Region22.1	cyclic-lactone-autoinducer	26264	48749
AM49-4BH_scaffold	lcl|AM49-4BH.Scaf41	Region41.1	cyclic-lactone-autoinducer	15813	27427
AM49-4BH_scaffold	lcl|AM49-4BH.Scaf53	Region53.1	cyclic-lactone-autoinducer	1	17530
AM49-4BH_scaffold	lcl|AM49-4BH.Scaf58	Region58.1	cyclic-lactone-autoinducer	3622	14340
AM49-4BH_scaffold	lcl|AM49-4BH.Scaf61	Region61.1	cyclic-lactone-autoinducer	1	13400
AM49-4BH_scaffold	lcl|AM49-4BH.Scaf62	Region62.1	cyclic-lactone-autoinducer	1795	13319
AM49-4BH_scaffold	lcl|AM49-4BH.Scaf107	Region107.1	cyclic-lactone-autoinducer	1	2419
AM49-4BH_scaffold	lcl|AM49-4BH.Scaf112	Region112.1	cyclic-lactone-autoinducer	1	2089
AM49-4BH_scaffold	lcl|AM49-4BH.Scaf124	Region124.1	RRE-containing	1	1458
AM25-16_scaffold	AM25-16.Scaf20	Region20.1	RRE-containing	37507	57857
AM22-22LB_scaffold	AM22-22LB.Scaf4	Region4.1	ranthipeptide	133191	154871
AF36-1BH_scaffold	AF36-1BH.Scaf1	Region1.1	ranthipeptide	254280	275942
OM02-2AC_scaffold	OM02-2AC.Scaf3	Region3.1	phosphonate	1	13494
OM02-2AC_scaffold	OM02-2AC.Scaf27	Region27.1	LAP	8973	33183
OM02-2AC_scaffold	OM02-2AC.Scaf47	Region47.1	cyclic-lactone-autoinducer	17477	30049
AF39-8AT_scaffold	AF39-8AT.Scaf8	Region8.1	arylpolyene	90825	138334	flexirubin	48%
AF39-8AT_scaffold	AF39-8AT.Scaf28	Region28.1	phosphonate	21861	35434	polysaccharide B	6%
OF03-14_scaffold	OF03-14.Scaf5	Region5.1	ranthipeptide	21723	43087
AF14-40_scaffold	AF14-40.Scaf2	Region2.1	ranthipeptide	47904	69262
AF14-40_scaffold	AF14-40.Scaf4	Region4.1	RRE-containing	152550	192070
AF14-40_scaffold	AF14-40.Scaf42	Region42.1	RRE-containing	4265	14896
AF14-40_scaffold	AF14-40.Scaf48	Region48.1	ranthipeptide	1	10215
AF18-2AC_scaffold	AF18-2AC.Scaf3	Region3.1	lanthipeptide-class-iv	235397	257205
AF18-2AC_scaffold	AF18-2AC.Scaf10	Region10.1	NRPS-like	23165	65111
AM34-9LB_scaffold	AM34-9LB.Scaf7	Region7.1	lanthipeptide-class-ii	3204	25897
AM34-9LB_scaffold	AM34-9LB.Scaf9	Region9.1	ranthipeptide	63476	85064
AM34-9LB_scaffold	AM34-9LB.Scaf13	Region13.1	cyclic-lactone-autoinducer	47091	67802
AM34-9LB_scaffold	AM34-9LB.Scaf28	Region28.1	NRPS	9001	53329	dipeptide aldehydes	52%
AF13-3-H_scaffold	AF13-3-H.Scaf3	Region3.1	T3PKS	1	35225
AF16-31_scaffold	AF16-31.Scaf1	Region1.1	ranthipeptide	336183	357839
AF16-31_scaffold	AF16-31.Scaf4	Region4.1	RRE-containing	35156	56307	dipeptide aldehydes	17%
AM25-14_scaffold	AM25-14.Scaf1	Region1.1	CDPS	452839	473585
AM25-14_scaffold	AM25-14.Scaf10	Region10.1	hydrogen-cyanide	1	8671
OM05-2_scaffold	OM05-2.Scaf1	Region1.1	lanthipeptide-class-iv	436693	458804
AM09-51_scaffold	AM09-51.Scaf1	Region1.1	NRPS	347384	396365	dipeptide aldehydes	17%
AM09-51_scaffold	AM09-51.Scaf14	Region14.1	ranthipeptide	25682	47040
AM09-51_scaffold	AM09-51.Scaf1	Region1.2	cyclic-lactone-autoinducer	410309	430947
OM06-14_scaffold	OM06-14.Scaf1	Region1.1	arylpolyene	57027	104533	flexirubin	48%
AF15-47_scaffold	AF15-47.Scaf7	Region7.1	LAP	1	16065
AF15-47_scaffold	AF15-47.Scaf31	Region31.1	hydrogen-cyanide	43657	56887
AM29-13_scaffold	AM29-13.Scaf1	Region1.1	cyclic-lactone-autoinducer	20604	41297
AM29-13_scaffold	AM29-13.Scaf4	Region4.1	lanthipeptide-class-i,cyclic-lactone-autoinducer	70907	112031
AM29-13_scaffold	AM29-13.Scaf8	Region8.1	cyclic-lactone-autoinducer	89635	107562
AM29-13_scaffold	AM29-13.Scaf10	Region10.1	cyclic-lactone-autoinducer	27956	48441
AM29-13_scaffold	AM29-13.Scaf40	Region40.1	cyclic-lactone-autoinducer	1	11665	S-layer glycan	20%
AM29-13_scaffold	AM29-13.Scaf41	Region41.1	cyclic-lactone-autoinducer	1	10954
AM17-31_scaffold	AM17-31.Scaf3	Region3.1	terpene	220730	241653
AM17-31_scaffold	AM17-31.Scaf12	Region12.1	T3PKS	72783	111684
AF29-8BH_scaffold	AF29-8BH.Scaf14	Region14.1	ranthipeptide	32274	54009
AM29-19LB_scaffold	AM29-19LB.Scaf6	Region6.1	RRE-containing	130885	151151
AM29-19LB_scaffold	AM29-19LB.Scaf12	Region12.1	cyclic-lactone-autoinducer	110712	124136
AM29-19LB_scaffold	AM29-19LB.Scaf26	Region26.1	ranthipeptide	1	13151
AM31-16AC_scaffold	AM31-16AC.Scaf41	Region41.1	RRE-containing	12238	32588
AF15-49_scaffold	AF15-49.Scaf3	Region3.1	cyclic-lactone-autoinducer,ranthipeptide	8832	46736
AF15-49_scaffold	AF15-49.Scaf6	Region6.1	cyclic-lactone-autoinducer	158428	179365
AF15-49_scaffold	AF15-49.Scaf7	Region7.1	cyclic-lactone-autoinducer	35732	56678
AF15-49_scaffold	AF15-49.Scaf3	Region3.2	cyclic-lactone-autoinducer	274511	295225
AF15-49_scaffold	AF15-49.Scaf7	Region7.2	cyclic-lactone-autoinducer	114955	135927
OF03-10BH_scaffold	OF03-10BH.Scaf55	Region55.1	RRE-containing	31768	46703
OF03-10BH_scaffold	OF03-10BH.Scaf135	Region135.1	phosphonate	1	10139	polysaccharide B	13%
OM07-9AC_scaffold	lcl|OM07-9AC.Scaf8	Region8.1	cyclic-lactone-autoinducer	88439	109442
OM07-9AC_scaffold	lcl|OM07-9AC.Scaf13	Region13.1	ranthipeptide	42569	63523
OM07-9AC_scaffold	lcl|OM07-9AC.Scaf44	Region44.1	cyclic-lactone-autoinducer	1	9957
OM07-9AC_scaffold	lcl|OM07-9AC.Scaf65	Region65.1	cyclic-lactone-autoinducer	1	2240
OM06-31AC_scaffold	OM06-31AC.Scaf1	Region1.1	arylpolyene	165896	213402	flexirubin	48%
OM04-11BH_scaffold	OM04-11BH.Scaf2	Region2.1	ranthipeptide	338962	360627
AM45-9BH_scaffold	AM45-9BH.Scaf1	Region1.1	RRE-containing	95489	116907
AM45-9BH_scaffold	AM45-9BH.Scaf5	Region5.1	ranthipeptide	35968	57556
AM45-9BH_scaffold	AM45-9BH.Scaf14	Region14.1	NRPS	13289	62273	dipeptide aldehydes	100%
AM45-9BH_scaffold	AM45-9BH.Scaf25	Region25.1	cyclic-lactone-autoinducer	50040	62792
AM45-9BH_scaffold	AM45-9BH.Scaf43	Region43.1	lanthipeptide-class-ii,cyclic-lactone-autoinducer	1	34897	ruminococcin A	21%
AM45-9BH_scaffold	AM45-9BH.Scaf74	Region74.1	RRE-containing	1	5081
AM45-9BH_scaffold	AM45-9BH.Scaf78	Region78.1	cyclic-lactone-autoinducer	1	4250
AF18-1_scaffold	AF18-1.Scaf3	Region3.1	phosphonate	76196	89379	polysaccharide B	10%
AF18-1_scaffold	AF18-1.Scaf6	Region6.1	RRE-containing	189007	207526
AF18-1_scaffold	AF18-1.Scaf28	Region28.1	resorcinol	1	22625
AF18-1_scaffold	AF18-1.Scaf30	Region30.1	resorcinol	1	16509
OM04-14BH_scaffold	OM04-14BH.Scaf1	Region1.1	RRE-containing	327704	348057
AM43-2_scaffold	AM43-2.Scaf1	Region1.1	ranthipeptide	299242	320830
AM43-2_scaffold	AM43-2.Scaf2	Region2.1	RRE-containing	63153	83419
AM43-2_scaffold	AM43-2.Scaf3	Region3.1	RiPP-like,cyclic-lactone-autoinducer	197121	224523
AM43-2_scaffold	AM43-2.Scaf15	Region15.1	cyclic-lactone-autoinducer	1	19032
AM43-2_scaffold	AM43-2.Scaf16	Region16.1	cyclic-lactone-autoinducer	7446	28172
AF04-46_scaffold	AF04-46.Scaf16	Region16.1	arylpolyene	51719	99323	flexirubin	48%
AF04-46_scaffold	AF04-46.Scaf19	Region19.1	RRE-containing	111492	125272
AM34-17_scaffold	AM34-17.Scaf24	Region24.1	NRPS,transAT-PKS,T1PKS	54309	89306
AM34-17_scaffold	AM34-17.Scaf40	Region40.1	NRPS	1	24349
OM07-17_scaffold	OM07-17.Scaf5	Region5.1	ranthipeptide	75884	97519
OM07-17_scaffold	OM07-17.Scaf9	Region9.1	cyclic-lactone-autoinducer	104174	126012
OM07-17_scaffold	OM07-17.Scaf26	Region26.1	cyclic-lactone-autoinducer	1	7393
OM07-17_scaffold	OM07-17.Scaf32	Region32.1	cyclic-lactone-autoinducer	1	4172
AF35-8_scaffold	AF35-8.Scaf9	Region9.1	cyclic-lactone-autoinducer,lanthipeptide-class-i	25783	64504
AF35-8_scaffold	AF35-8.Scaf35	Region35.1	cyclic-lactone-autoinducer	1	16440
AF35-8_scaffold	AF35-8.Scaf36	Region36.1	cyclic-lactone-autoinducer	2862	16357
AF35-8_scaffold	AF35-8.Scaf43	Region43.1	cyclic-lactone-autoinducer	1	10249	S-layer glycan	20%
AF35-8_scaffold	AF35-8.Scaf52	Region52.1	glycocin	1	3602
AF27-24BH_scaffold	AF27-24BH.Scaf11	Region11.1	cyclic-lactone-autoinducer	39961	62604
AF27-24BH_scaffold	AF27-24BH.Scaf19	Region19.1	cyclic-lactone-autoinducer	39801	53807
AF27-24BH_scaffold	AF27-24BH.Scaf25	Region25.1	cyclic-lactone-autoinducer	6559	29197
AF27-24BH_scaffold	AF27-24BH.Scaf27	Region27.1	cyclic-lactone-autoinducer	1	18668
AF27-24BH_scaffold	AF27-24BH.Scaf32	Region32.1	cyclic-lactone-autoinducer	16958	32157
AF27-24BH_scaffold	AF27-24BH.Scaf45	Region45.1	cyclic-lactone-autoinducer	1	10259	S-layer glycan	20%
AM27-28_scaffold	AM27-28.Scaf13	Region13.1	ranthipeptide	55597	77048
TF11-7_scaffold	TF11-7.Scaf7	Region7.1	RRE-containing	26920	47186
TF11-7_scaffold	TF11-7.Scaf10	Region10.1	RRE-containing	71209	85555
TF11-7_scaffold	TF11-7.Scaf36	Region36.1	ranthipeptide	1	14059
TF11-7_scaffold	TF11-7.Scaf38	Region38.1	RRE-containing	9451	27068
TF11-7_scaffold	TF11-7.Scaf46	Region46.1	RRE-containing	1	17802
TF11-7_scaffold	TF11-7.Scaf60	Region60.1	RRE-containing	1	10560
TF11-7_scaffold	TF11-7.Scaf82	Region82.1	cyclic-lactone-autoinducer	1	1153
AF26-7BH_scaffold	AF26-7BH.Scaf5	Region5.1	arylpolyene	97940	145580	flexirubin	48%
AF26-7BH_scaffold	AF26-7BH.Scaf38	Region38.1	RRE-containing	30086	50430
AM25-27_scaffold	AM25-27.Scaf12	Region12.1	RRE-containing	1	12614
AM25-27_scaffold	AM25-27.Scaf13	Region13.1	ranthipeptide	3637	25013
OM08-1_scaffold	OM08-1.Scaf1	Region1.1	RiPP-like	2103	12282
OM08-1_scaffold	OM08-1.Scaf10	Region10.1	RiPP-like	12030	24126	quinolidomicin A	3%
OM08-1_scaffold	OM08-1.Scaf14	Region14.1	T3PKS	1	31955
OM08-1_scaffold	OM08-1.Scaf31	Region31.1	RiPP-like	1	8569
OM08-1_scaffold	OM08-1.Scaf43	Region43.1	lanthipeptide-class-iv	1	6155
AM22-9_scaffold	AM22-9.Scaf1	Region1.1	cyclic-lactone-autoinducer	52647	73252
AM22-9_scaffold	AM22-9.Scaf2	Region2.1	cyclic-lactone-autoinducer	100820	121551
AM22-9_scaffold	AM22-9.Scaf3	Region3.1	cyclic-lactone-autoinducer	83970	104530
AM22-9_scaffold	AM22-9.Scaf6	Region6.1	cyclic-lactone-autoinducer	51345	71941
AM22-9_scaffold	AM22-9.Scaf3	Region3.2	cyclic-lactone-autoinducer	325744	346389
AM15-13_scaffold	AM15-13.Scaf3	Region3.1	hydrogen-cyanide	217838	231074
AF12-17LB_scaffold	AF12-17LB.Scaf1	Region1.1	ranthipeptide	496823	518178
AF09-1A_scaffold	AF09-1A.Scaf1	Region1.1	cyclic-lactone-autoinducer	383055	422527
AF09-1A_scaffold	AF09-1A.Scaf23	Region23.1	cyclic-lactone-autoinducer	21406	42120	TP-1161	8%
AF09-1A_scaffold	AF09-1A.Scaf33	Region33.1	cyclic-lactone-autoinducer	861	21415
AM09-45_scaffold	AM09-45.Scaf11	Region11.1	cyclic-lactone-autoinducer	3974	24705
AM09-45_scaffold	AM09-45.Scaf13	Region13.1	cyclic-lactone-autoinducer	55617	76222
AM09-45_scaffold	AM09-45.Scaf14	Region14.1	cyclic-lactone-autoinducer	53096	73692
AM09-45_scaffold	AM09-45.Scaf22	Region22.1	cyclic-lactone-autoinducer	18177	38737
AM09-45_scaffold	AM09-45.Scaf27	Region27.1	cyclic-lactone-autoinducer	23805	44450
AM58-2_scaffold	AM58-2.Scaf41	Region41.1	ranthipeptide	29305	50975
AM58-2_scaffold	AM58-2.Scaf134	Region134.1	phosphonate	1	7574	polysaccharide B	6%
AM58-2_scaffold	AM58-2.Scaf143	Region143.1	phosphonate	1	5404	polysaccharide B	6%
AF25-30AC_scaffold	AF25-30AC.Scaf2	Region2.1	RRE-containing	119417	139767
TF10-3AC_scaffold	TF10-3AC.Scaf3	Region3.1	RRE-containing	75468	95743
AF25-11_scaffold	AF25-11.Scaf25	Region25.1	ranthipeptide	19809	41472
AF20-7LB_scaffold	AF20-7LB.Scaf1	Region1.1	cyclic-lactone-autoinducer	223680	263163
AF20-7LB_scaffold	AF20-7LB.Scaf24	Region24.1	cyclic-lactone-autoinducer	933	21487
AF20-7LB_scaffold	AF20-7LB.Scaf29	Region29.1	cyclic-lactone-autoinducer	15678	36392	TP-1161	8%
AM22-17_scaffold	AM22-17.Scaf7	Region7.1	RiPP-like	88256	99041
AM22-17_scaffold	AM22-17.Scaf24	Region24.1	NRPS-like	1	29288
AM22-17_scaffold	AM22-17.Scaf46	Region46.1	opine-like-metallophore	1	11169
AM15-10_scaffold	AM15-10.Scaf19	Region19.1	RRE-containing	27478	47825
AM15-10_scaffold	AM15-10.Scaf31	Region31.1	phosphonate	2750	13315	polysaccharide B	13%
AF30-12BH_scaffold	AF30-12BH.Scaf1	Region1.1	T3PKS	304373	345545
AF17-27_scaffold	AF17-27.Scaf2	Region2.1	cyclic-lactone-autoinducer	198568	219300
AF17-27_scaffold	AF17-27.Scaf6	Region6.1	ranthipeptide	49304	70915
AF17-27_scaffold	AF17-27.Scaf7	Region7.1	cyclic-lactone-autoinducer	47590	68174
AF17-27_scaffold	AF17-27.Scaf11	Region11.1	RRE-containing,cyclic-lactone-autoinducer	79894	107677
AF17-27_scaffold	AF17-27.Scaf22	Region22.1	cyclic-lactone-autoinducer	1	17318
AF17-27_scaffold	AF17-27.Scaf33	Region33.1	RiPP-like	15476	25919
AF17-27_scaffold	AF17-27.Scaf42	Region42.1	RiPP-like	1	11913
AF17-27_scaffold	AF17-27.Scaf49	Region49.1	cyclic-lactone-autoinducer	1	10344
AF17-27_scaffold	AF17-27.Scaf66	Region66.1	cyclic-lactone-autoinducer	1	3499
AF17-27_scaffold	AF17-27.Scaf81	Region81.1	cyclic-lactone-autoinducer	1	1591
AM34-25_scaffold	AM34-25.Scaf17	Region17.1	RRE-containing	2573	22926
AM34-25_scaffold	AM34-25.Scaf22	Region22.1	RRE-containing	26362	46628
AM28-49_scaffold	AM28-49.Scaf13	Region13.1	RRE-containing	18245	38598
AM28-49_scaffold	AM28-49.Scaf25	Region25.1	RRE-containing	12972	33238
AM28-49_scaffold	AM28-49.Scaf63	Region63.1	resorcinol	1	2542
AM28-49_scaffold	AM28-49.Scaf70	Region70.1	resorcinol	1	1814
AM30-21_scaffold	AM30-21.Scaf5	Region5.1	hydrogen-cyanide	115198	128428
AM30-21_scaffold	AM30-21.Scaf10	Region10.1	betalactone	93099	123995
AM30-13_scaffold	AM30-13.Scaf9	Region9.1	arylpolyene	113752	161357	flexirubin	48%
AM30-13_scaffold	AM30-13.Scaf32	Region32.1	RRE-containing	67057	77462
OM02-15_scaffold	OM02-15.Scaf1	Region1.1	NRPS-like	315744	358944
OM02-15_scaffold	OM02-15.Scaf3	Region3.1	RiPP-like	272187	282630
OM02-15_scaffold	OM02-15.Scaf12	Region12.1	ranthipeptide	17645	39012
OM02-15_scaffold	OM02-15.Scaf18	Region18.1	cyclic-lactone-autoinducer	1	25024
AM31-23_scaffold	AM31-23.Scaf7	Region7.1	RRE-containing	96654	117007
AM31-23_scaffold	AM31-23.Scaf29	Region29.1	resorcinol	1	29196
AM32-17LB_scaffold	AM32-17LB.Scaf1	Region1.1	lanthipeptide-class-ii	1	21265
AM32-17LB_scaffold	AM32-17LB.Scaf7	Region7.1	ranthipeptide	1	19041
AM32-17LB_scaffold	AM32-17LB.Scaf18	Region18.1	NRPS,NRPS-like	10884	59867	dipeptide aldehydes	41%
AM46-21_scaffold	lcl|AM46-21.Scaf2	Region2.1	cyclic-lactone-autoinducer	1839	22417
AM46-21_scaffold	lcl|AM46-21.Scaf19	Region19.1	RRE-containing	1	18259
AM46-21_scaffold	lcl|AM46-21.Scaf2	Region2.2	ranthipeptide	150380	171995
TM04-16_scaffold	TM04-16.Scaf1	Region1.1	ranthipeptide	195054	216715
TM04-16_scaffold	TM04-16.Scaf26	Region26.1	cyclic-lactone-autoinducer	28183	46570
AF15-45LB_scaffold	AF15-45LB.Scaf28	Region28.1	arylpolyene	1554	26781	APE Ec	36%
AF15-45LB_scaffold	AF15-45LB.Scaf43	Region43.1	RiPP-like	3191	9648
TM01-1_scaffold	TM01-1.Scaf6	Region6.1	NRPS-like	16513	59296	nosiheptide	7%
AF12-8A-LB_scaffold	AF12-8A-LB.Scaf1	Region1.1	NRPS-like	185135	227180
AF12-8A-LB_scaffold	AF12-8A-LB.Scaf10	Region10.1	lanthipeptide-class-iv	42955	65612
AF03-26_scaffold	AF03-26.Scaf7	Region7.1	RRE-containing	227610	247954
AM57-5_scaffold	lcl|AM57-5.Scaf34	Region34.1	ranthipeptide	3638	25524
AM57-5_scaffold	lcl|AM57-5.Scaf68	Region68.1	lanthipeptide-class-ii	1	5474
AM57-5_scaffold	lcl|AM57-5.Scaf90	Region90.1	cyclic-lactone-autoinducer	1	1269
OM07-9_scaffold	OM07-9.Scaf2	Region2.1	RRE-containing	184628	204981
OM07-9_scaffold	OM07-9.Scaf8	Region8.1	RRE-containing	38408	58674
AF27-2AA_scaffold	AF27-2AA.Scaf7	Region7.1	ranthipeptide	107309	128709
AF27-2AA_scaffold	AF27-2AA.Scaf15	Region15.1	NRPS	15661	59254
AF27-2AA_scaffold	AF27-2AA.Scaf16	Region16.1	phosphonate	56955	75319	polysaccharide B	6%
AM22-13LB_scaffold	AM22-13LB.Scaf3	Region3.1	RRE-containing	155011	175361
AF29-3BH_scaffold	AF29-3BH.Scaf9	Region9.1	cyclic-lactone-autoinducer	22926	43480
AF29-3BH_scaffold	AF29-3BH.Scaf15	Region15.1	cyclic-lactone-autoinducer	50888	64617
AF29-3BH_scaffold	AF29-3BH.Scaf27	Region27.1	cyclic-lactone-autoinducer	1	18344
AF29-3BH_scaffold	AF29-3BH.Scaf31	Region31.1	cyclic-lactone-autoinducer	1	16984
AF29-3BH_scaffold	AF29-3BH.Scaf51	Region51.1	cyclic-lactone-autoinducer	1	10245	S-layer glycan	20%
AF25-12LB_scaffold	AF25-12LB.Scaf1	Region1.1	ranthipeptide	59155	80835
AF25-12LB_scaffold	AF25-12LB.Scaf46	Region46.1	cyclic-lactone-autoinducer	1	11110
AF25-12LB_scaffold	AF25-12LB.Scaf51	Region51.1	cyclic-lactone-autoinducer	5216	21463
AF25-12LB_scaffold	AF25-12LB.Scaf117	Region117.1	RRE-containing	1	1161
AM36-18_scaffold	AM36-18.Scaf1	Region1.1	NRPS,HR-T2PKS	242726	330230	leucomycin	3%
AM36-18_scaffold	AM36-18.Scaf1	Region1.3	ranthipeptide	705919	727526
AM36-18_scaffold	AM36-18.Scaf1	Region1.2	RRE-containing	584448	604711
AM36-18_scaffold	AM36-18.Scaf1	Region1.4	cyclic-lactone-autoinducer	868702	889117
AM14-16_scaffold	AM14-16.Scaf2	Region2.1	ranthipeptide	271659	293319
AM14-16_scaffold	AM14-16.Scaf2	Region2.2	cyclic-lactone-autoinducer	334905	355486
AF14-13AC_scaffold	AF14-13AC.Scaf5	Region5.1	arylpolyene	298444	346048	flexirubin	48%
AF14-13AC_scaffold	AF14-13AC.Scaf7	Region7.1	RRE-containing	210822	231172
OM04-12BH_scaffold	OM04-12BH.Scaf1	Region1.1	NRPS	1	33242	dipeptide aldehydes	23%
OM04-12BH_scaffold	OM04-12BH.Scaf2	Region2.1	phosphonate	287821	316642	polysaccharide B	10%
OM04-12BH_scaffold	OM04-12BH.Scaf4	Region4.1	ranthipeptide	7255	28921
OM04-12BH_scaffold	OM04-12BH.Scaf18	Region18.1	cyclic-lactone-autoinducer	42820	56597
OM02-34_scaffold	OM02-34.Scaf4	Region4.1	RiPP-like	20165	32375
OM02-34_scaffold	OM02-34.Scaf15	Region15.1	cyclic-lactone-autoinducer	36830	57381
OM02-34_scaffold	OM02-34.Scaf23	Region23.1	RiPP-like,lanthipeptide-class-i,cyclic-lactone-autoinducer	21301	49232
OM02-34_scaffold	OM02-34.Scaf25	Region25.1	cyclic-lactone-autoinducer	1	15524
AM15-15_scaffold	AM15-15.Scaf13	Region13.1	RRE-containing	73081	93434
AM15-15_scaffold	AM15-15.Scaf14	Region14.1	RRE-containing	30836	51102
AF19-9AC_scaffold	AF19-9AC.Scaf4	Region4.1	ranthipeptide	209476	231237
AF19-9AC_scaffold	AF19-9AC.Scaf6	Region6.1	ranthipeptide	128190	159954
AM36-17_scaffold	AM36-17.Scaf2	Region2.1	lanthipeptide-class-ii	225966	239791
AM36-17_scaffold	AM36-17.Scaf19	Region19.1	ranthipeptide	48876	70464
AM36-17_scaffold	AM36-17.Scaf29	Region29.1	NRPS	23210	62306	dipeptide aldehydes	47%
AM36-17_scaffold	AM36-17.Scaf32	Region32.1	cyclic-lactone-autoinducer	1	15405
AF42-8_scaffold	AF42-8.Scaf4	Region4.1	ranthipeptide	50916	72271
AF41-9_scaffold	lcl|AF41-9.Scaf2	Region2.1	NRPS,cyclic-lactone-autoinducer	61078	116757	ulbactin F/ulbactin G	28%
AF41-9_scaffold	lcl|AF41-9.Scaf5	Region5.1	cyclic-lactone-autoinducer,RiPP-like	1	11926
AF41-9_scaffold	lcl|AF41-9.Scaf7	Region7.1	RRE-containing	75519	96685
AF41-9_scaffold	lcl|AF41-9.Scaf24	Region24.1	ranthipeptide	31675	53266
AF41-9_scaffold	lcl|AF41-9.Scaf44	Region44.1	cyclic-lactone-autoinducer	15275	32624
AF41-9_scaffold	lcl|AF41-9.Scaf49	Region49.1	NRPS	1	30531
AF41-9_scaffold	lcl|AF41-9.Scaf2	Region2.2	lanthipeptide-class-ii	160174	172632
AM18-12LB_scaffold	lcl|AM18-12LB.Scaf4	Region4.1	CDPS	68358	89104
AM18-12LB_scaffold	lcl|AM18-12LB.Scaf80	Region80.1	terpene	5566	22396
AM18-12LB_scaffold	lcl|AM18-12LB.Scaf207	Region207.1	resorcinol	1	2695
AM42-1_scaffold	AM42-1.Scaf1	Region1.1	RiPP-like	63459	75669
AM42-1_scaffold	AM42-1.Scaf2	Region2.1	cyclic-lactone-autoinducer	221718	245566
AM42-1_scaffold	AM42-1.Scaf3	Region3.1	cyclic-lactone-autoinducer	278271	299003
AM42-1_scaffold	AM42-1.Scaf7	Region7.1	cyclic-lactone-autoinducer	125229	145813
AM42-1_scaffold	AM42-1.Scaf9	Region9.1	ranthipeptide	85045	106415
AM42-1_scaffold	AM42-1.Scaf1	Region1.2	cyclic-lactone-autoinducer	360345	381089
AM42-1_scaffold	AM42-1.Scaf2	Region2.2	cyclic-lactone-autoinducer	266918	287662
AM23-1_scaffold	AM23-1.Scaf1	Region1.1	ranthipeptide	131724	153372
AM23-1_scaffold	AM23-1.Scaf2	Region2.1	lanthipeptide-class-ii	81806	104916
AM23-1_scaffold	AM23-1.Scaf36	Region36.1	lassopeptide	1	2375
AF25-1LB_scaffold	lcl|AF25-1LB.Scaf6	Region6.1	RRE-containing	78602	98877
AF25-1LB_scaffold	lcl|AF25-1LB.Scaf61	Region61.1	resorcinol	1	25864
AM38-12_scaffold	AM38-12.Scaf1	Region1.1	cyclic-lactone-autoinducer	251046	271591
AM38-12_scaffold	AM38-12.Scaf3	Region3.1	ranthipeptide	43724	65385
AM41-5_scaffold	AM41-5.Scaf3	Region3.1	ranthipeptide	102968	124332
AM54-1GN_scaffold	AM54-1GN.Scaf16	Region16.1	RRE-containing	67724	88074	polysaccharide C	8%
AF36-15AT_scaffold	AF36-15AT.Scaf1	Region1.1	ranthipeptide	209166	230838
AM27-36_scaffold	AM27-36.Scaf1	Region1.1	cyclic-lactone-autoinducer	640025	660642
AM27-36_scaffold	AM27-36.Scaf2	Region2.1	ranthipeptide	216787	238380
AM27-36_scaffold	AM27-36.Scaf12	Region12.1	lassopeptide	1	11327
AF22-10AC_scaffold	AF22-10AC.Scaf2	Region2.1	ranthipeptide	65574	87201
AF22-10AC_scaffold	AF22-10AC.Scaf79	Region79.1	RRE-containing	1	9786
AM10-54_scaffold	AM10-54.Scaf7	Region7.1	RRE-containing	64090	84434
AF32-8BH_scaffold	AF32-8BH.Scaf10	Region10.1	arylpolyene	51719	99323	flexirubin	48%
AF32-8BH_scaffold	AF32-8BH.Scaf19	Region19.1	RRE-containing	111494	127259
AF41-18_scaffold	lcl|AF41-18.Scaf2	Region2.1	ranthipeptide	37100	58461
AF41-18_scaffold	lcl|AF41-18.Scaf12	Region12.1	cyclic-lactone-autoinducer	17518	38284
AF41-18_scaffold	lcl|AF41-18.Scaf17	Region17.1	cyclic-lactone-autoinducer	1999	22615	streptozotocin	7%
AF41-18_scaffold	lcl|AF41-18.Scaf19	Region19.1	cyclic-lactone-autoinducer	39150	51089
AF41-18_scaffold	lcl|AF41-18.Scaf33	Region33.1	betalactone	1	20387
AF41-18_scaffold	lcl|AF41-18.Scaf61	Region61.1	cyclic-lactone-autoinducer	1	5011
AF41-18_scaffold	lcl|AF41-18.Scaf78	Region78.1	cyclic-lactone-autoinducer	1	2007
AF31-1_scaffold	AF31-1.Scaf4	Region4.1	ranthipeptide	557720	579390
AM28-39_scaffold	AM28-39.Scaf2	Region2.1	ranthipeptide	163203	184889
AM28-39_scaffold	AM28-39.Scaf5	Region5.1	cyclic-lactone-autoinducer	52165	72737	yersiniabactin	4%
AM28-39_scaffold	AM28-39.Scaf20	Region20.1	lanthipeptide-class-ii	12165	35095
TM07-1AC_scaffold	TM07-1AC.Scaf1	Region1.1	arylpolyene	291375	332595	flexirubin	8%
TM07-1AC_scaffold	TM07-1AC.Scaf1	Region1.2	RRE-containing	461737	482030
AM32-11LB_scaffold	AM32-11LB.Scaf6	Region6.1	cyclic-lactone-autoinducer	111988	126008
AM32-11LB_scaffold	AM32-11LB.Scaf16	Region16.1	cyclic-lactone-autoinducer	44165	57956
AM32-11LB_scaffold	AM32-11LB.Scaf45	Region45.1	cyclic-lactone-autoinducer	1	11664	S-layer glycan	20%
AF17-1_scaffold	AF17-1.Scaf2	Region2.1	RRE-containing	185311	206098
AF17-1_scaffold	AF17-1.Scaf3	Region3.1	arylpolyene	201193	248704	flexirubin	48%
AF17-1_scaffold	AF17-1.Scaf23	Region23.1	phosphonate	45483	59056	polysaccharide B	6%
AF17-1_scaffold	AF17-1.Scaf3	Region3.2	RiPP-like	424087	436261
TF11-13_scaffold	TF11-13.Scaf2	Region2.1	cyclic-lactone-autoinducer	177630	198211
TF11-13_scaffold	TF11-13.Scaf2	Region2.3	ranthipeptide	241350	263010
TF11-13_scaffold	TF11-13.Scaf2	Region2.2	cyclic-lactone-autoinducer	220411	240863
OF10-2_scaffold	OF10-2.Scaf1	Region1.1	ranthipeptide	21546	43139
OF10-2_scaffold	OF10-2.Scaf2	Region2.1	cyclic-lactone-autoinducer	140890	161629
AF25-17_scaffold	AF25-17.Scaf43	Region43.1	ranthipeptide	1511	22911
AF35-22_scaffold	AF35-22.Scaf7	Region7.1	RRE-containing	95466	115819
AF35-22_scaffold	AF35-22.Scaf15	Region15.1	RRE-containing	38535	60154
AF35-22_scaffold	AF35-22.Scaf15	Region15.2	resorcinol	76609	117748
OM08-20_scaffold	OM08-20.Scaf4	Region4.1	lanthipeptide-class-i	7124	33090	nisin Q	63%
OM08-20_scaffold	OM08-20.Scaf29	Region29.1	T3PKS	1	12444
AM30-13AC_scaffold	AM30-13AC.Scaf1	Region1.1	cyclic-lactone-autoinducer	55705	76428
AM30-13AC_scaffold	AM30-13AC.Scaf2	Region2.1	cyclic-lactone-autoinducer	28140	48706
AM30-13AC_scaffold	AM30-13AC.Scaf4	Region4.1	cyclic-lactone-autoinducer	26740	47451
AM30-13AC_scaffold	AM30-13AC.Scaf8	Region8.1	cyclic-lactone-autoinducer	110987	126487
AM30-13AC_scaffold	AM30-13AC.Scaf14	Region14.1	cyclic-lactone-autoinducer	56846	77578
AM30-13AC_scaffold	AM30-13AC.Scaf16	Region16.1	cyclic-lactone-autoinducer	3411	23995
AM30-13AC_scaffold	AM30-13AC.Scaf41	Region41.1	RiPP-like	1	7405
AM30-13AC_scaffold	AM30-13AC.Scaf49	Region49.1	cyclic-lactone-autoinducer	1	3978
AM30-13AC_scaffold	AM30-13AC.Scaf4	Region4.2	ranthipeptide	93798	115168
OM05-8AA_scaffold	OM05-8AA.Scaf2	Region2.1	cyclic-lactone-autoinducer	95961	116527
OM05-8AA_scaffold	OM05-8AA.Scaf2	Region2.3	cyclic-lactone-autoinducer	225501	246097
OM05-8AA_scaffold	OM05-8AA.Scaf3	Region3.1	cyclic-lactone-autoinducer	64610	85194
OM05-8AA_scaffold	OM05-8AA.Scaf4	Region4.1	cyclic-lactone-autoinducer	198717	211071
OM05-8AA_scaffold	OM05-8AA.Scaf8	Region8.1	ranthipeptide	46200	67570
OM05-8AA_scaffold	OM05-8AA.Scaf10	Region10.1	cyclic-lactone-autoinducer	59886	80630
OM05-8AA_scaffold	OM05-8AA.Scaf17	Region17.1	cyclic-lactone-autoinducer,RiPP-like	47316	62597
OM05-8AA_scaffold	OM05-8AA.Scaf29	Region29.1	cyclic-lactone-autoinducer,RRE-containing	1	20058
OM05-8AA_scaffold	OM05-8AA.Scaf32	Region32.1	RRE-containing	6624	19669
OM05-8AA_scaffold	OM05-8AA.Scaf2	Region2.2	RRE-containing,cyclic-lactone-autoinducer,lanthipeptide-class-ii	174027	216616	ruminococcin A	21%
TF06-23_scaffold	lcl|TF06-23.Scaf18	Region18.1	lanthipeptide-class-ii	57769	70380
TF06-23_scaffold	lcl|TF06-23.Scaf25	Region25.1	NRPS	4370	49589	dipeptide aldehydes	41%
TF06-23_scaffold	lcl|TF06-23.Scaf33	Region33.1	ranthipeptide	1	13693
TF06-23_scaffold	lcl|TF06-23.Scaf38	Region38.1	cyclic-lactone-autoinducer	18995	35044
TF10-6_scaffold	TF10-6.Scaf5	Region5.1	RRE-containing	47748	68974
TF10-6_scaffold	TF10-6.Scaf16	Region16.1	ranthipeptide	73529	94425
AF19-23_scaffold	AF19-23.Scaf1	Region1.1	RRE-containing	173398	193751
AF19-23_scaffold	AF19-23.Scaf10	Region10.1	RRE-containing	115888	136154
TF09-10AC_scaffold	TF09-10AC.Scaf5	Region5.1	RRE-containing	61827	83245
TF09-10AC_scaffold	TF09-10AC.Scaf10	Region10.1	ranthipeptide	101065	122429
TF09-10AC_scaffold	TF09-10AC.Scaf21	Region21.1	lanthipeptide-class-ii	1	16589	ruminococcin A	14%
TF09-10AC_scaffold	TF09-10AC.Scaf31	Region31.1	cyclic-lactone-autoinducer	5452	16421
OF13-16_scaffold	lcl|OF13-16.Scaf34	Region34.1	ranthipeptide	1	18931
OF13-16_scaffold	lcl|OF13-16.Scaf45	Region45.1	NRPS-like,NRPS	1	48723	ulbactin F/ulbactin G	28%
AM38-19_scaffold	AM38-19.Scaf13	Region13.1	arylpolyene	1	35760	flexirubin	36%
AM32-14LB_scaffold	AM32-14LB.Scaf4	Region4.1	arylpolyene	44123	91727	flexirubin	48%
AM32-14LB_scaffold	AM32-14LB.Scaf20	Region20.1	RRE-containing	119552	133179
AF16-47_scaffold	AF16-47.Scaf4	Region4.1	cyclic-lactone-autoinducer	48839	69324
AF16-47_scaffold	AF16-47.Scaf7	Region7.1	cyclic-lactone-autoinducer	1	17578
AF16-47_scaffold	AF16-47.Scaf10	Region10.1	cyclic-lactone-autoinducer	30954	53597
AF16-47_scaffold	AF16-47.Scaf23	Region23.1	cyclic-lactone-autoinducer	21466	40213
AF16-47_scaffold	AF16-47.Scaf28	Region28.1	cyclic-lactone-autoinducer	1	13866
AF16-47_scaffold	AF16-47.Scaf44	Region44.1	cyclic-lactone-autoinducer	1	10272	S-layer glycan	20%
TM10-10_scaffold	TM10-10.Scaf1	Region1.1	cyclic-lactone-autoinducer	358952	379437
TM10-10_scaffold	TM10-10.Scaf5	Region5.1	cyclic-lactone-autoinducer	48472	69165
TM10-10_scaffold	TM10-10.Scaf19	Region19.1	cyclic-lactone-autoinducer	1	15258
TM10-10_scaffold	TM10-10.Scaf22	Region22.1	cyclic-lactone-autoinducer	1	17962
TM10-10_scaffold	TM10-10.Scaf26	Region26.1	cyclic-lactone-autoinducer	5336	27974
TM10-10_scaffold	TM10-10.Scaf27	Region27.1	cyclic-lactone-autoinducer	1455	23020
TM10-10_scaffold	TM10-10.Scaf38	Region38.1	cyclic-lactone-autoinducer	1	10259	S-layer glycan	20%
AM14-1_scaffold	AM14-1.Scaf3	Region3.1	phosphonate	235166	273800	polysaccharide B	16%
AM14-1_scaffold	AM14-1.Scaf5	Region5.1	RRE-containing	182304	202657
AM14-1_scaffold	AM14-1.Scaf18	Region18.1	resorcinol	7407	48546
AF50-3_scaffold	AF50-3.Scaf15	Region15.1	betalactone	28455	56559
AF50-3_scaffold	AF50-3.Scaf19	Region19.1	ranthipeptide	24685	45424
AM23-12_scaffold	AM23-12.Scaf1	Region1.1	RRE-containing	454389	474736
AM23-12_scaffold	AM23-12.Scaf54	Region54.1	phosphonate	24	14337	polysaccharide B	13%
AM31-12AC_scaffold	AM31-12AC.Scaf9	Region9.1	NRPS	1	34947	dipeptide aldehydes	17%
AM31-12AC_scaffold	AM31-12AC.Scaf14	Region14.1	ranthipeptide	39442	60226
AM31-12AC_scaffold	AM31-12AC.Scaf48	Region48.1	RRE-containing	1	16445
OM08-12AT_scaffold	OM08-12AT.Scaf3	Region3.1	cyclic-lactone-autoinducer,RRE-containing	51305	89569
OM08-12AT_scaffold	OM08-12AT.Scaf4	Region4.1	RiPP-like	173679	185585
OM08-12AT_scaffold	OM08-12AT.Scaf6	Region6.1	ranthipeptide	81987	103357
OM08-12AT_scaffold	OM08-12AT.Scaf7	Region7.1	cyclic-lactone-autoinducer	67004	87588
OM08-12AT_scaffold	OM08-12AT.Scaf10	Region10.1	cyclic-lactone-autoinducer	37818	58550
OM08-12AT_scaffold	OM08-12AT.Scaf15	Region15.1	cyclic-lactone-autoinducer	59541	76470
AM30-4_scaffold	AM30-4.Scaf1	Region1.1	hydrogen-cyanide	479359	492595
AM18-55_scaffold	AM18-55.Scaf3	Region3.1	ranthipeptide	163581	185316
AM16-16B_scaffold	AM16-16B.Scaf6	Region6.1	ranthipeptide	44669	66349
AM16-16B_scaffold	AM16-16B.Scaf20	Region20.1	RRE-containing	1	19032
OF13-4_scaffold	OF13-4.Scaf2	Region2.1	RRE-containing	206822	227277
AM21-41_scaffold	AM21-41.Scaf2	Region2.1	ranthipeptide	152099	173760
AM21-41_scaffold	AM21-41.Scaf11	Region11.1	RiPP-like	1183	11626
AM21-41_scaffold	AM21-41.Scaf19	Region19.1	RRE-containing	6758	28038
AM21-41_scaffold	AM21-41.Scaf25	Region25.1	lanthipeptide-class-ii	6488	29625	ruminococcin A	14%
AM21-41_scaffold	AM21-41.Scaf33	Region33.1	NRPS,transAT-PKS,NRPS-like	1	32706
AM21-41_scaffold	AM21-41.Scaf36	Region36.1	cyclic-lactone-autoinducer	1	14572
AM21-41_scaffold	AM21-41.Scaf38	Region38.1	lanthipeptide-class-ii	1	23542
AM21-41_scaffold	AM21-41.Scaf76	Region76.1	RRE-containing	1	4359
AM21-41_scaffold	AM21-41.Scaf25	Region25.2	RRE-containing	40808	55888
AF21-42_scaffold	AF21-42.Scaf31	Region31.1	ranthipeptide	1	16512
AF20-9LB_scaffold	AF20-9LB.Scaf15	Region15.1	RRE-containing	1	13796
AF20-9LB_scaffold	AF20-9LB.Scaf19	Region19.1	arylpolyene	68414	114272	flexirubin	48%
AF23-8_scaffold	AF23-8.Scaf2	Region2.1	cyclic-lactone-autoinducer	7903	28617
AF23-8_scaffold	AF23-8.Scaf3	Region3.1	cyclic-lactone-autoinducer,ranthipeptide	12709	50362
AF23-8_scaffold	AF23-8.Scaf4	Region4.1	cyclic-lactone-autoinducer	63302	83907
AF23-8_scaffold	AF23-8.Scaf8	Region8.1	cyclic-lactone-autoinducer	1	15535
OF09-36_scaffold	OF09-36.Scaf1	Region1.1	ranthipeptide	268497	289896
OF09-36_scaffold	OF09-36.Scaf28	Region28.1	NRPS	16553	42582
TM06-47_scaffold	TM06-47.Scaf11	Region11.1	ranthipeptide	1	21454
TM06-47_scaffold	TM06-47.Scaf35	Region35.1	RiPP-like	4634	14912
AF15-23LB_scaffold	AF15-23LB.Scaf1	Region1.1	RRE-containing	267321	288108
AF15-23LB_scaffold	AF15-23LB.Scaf2	Region2.1	arylpolyene	151106	198617	flexirubin	36%
AF15-23LB_scaffold	AF15-23LB.Scaf26	Region26.1	RiPP-like	46211	55977
AF19-22AC_scaffold	AF19-22AC.Scaf2	Region2.1	NRPS	62457	109830
AF19-22AC_scaffold	AF19-22AC.Scaf4	Region4.1	NRPS	136274	185238
AF19-22AC_scaffold	AF19-22AC.Scaf10	Region10.1	ranthipeptide	76283	97967
AF19-22AC_scaffold	AF19-22AC.Scaf28	Region28.1	lanthipeptide-class-ii	43149	66226
AF19-22AC_scaffold	AF19-22AC.Scaf40	Region40.1	RRE-containing	4515	26062
AF19-22AC_scaffold	AF19-22AC.Scaf2	Region2.2	RRE-containing	177547	198950
AF29-4_scaffold	AF29-4.Scaf13	Region13.1	ranthipeptide	56787	78541
AF29-4_scaffold	AF29-4.Scaf21	Region21.1	NRPS-like,NRPS	4321	53189
AF39-4_scaffold	AF39-4.Scaf1	Region1.1	cyclic-lactone-autoinducer	825840	846572
AF39-4_scaffold	AF39-4.Scaf2	Region2.1	RRE-containing	392173	413591
AF39-4_scaffold	AF39-4.Scaf3	Region3.1	ranthipeptide	318884	340248
TM10-17_scaffold	TM10-17.Scaf4	Region4.1	RRE-containing	122959	143312
TM10-17_scaffold	TM10-17.Scaf21	Region21.1	RRE-containing	21381	41647
OM07-4AC_scaffold	OM07-4AC.Scaf20	Region20.1	arylpolyene	493	48002	flexirubin	48%
AF36-10AT_scaffold	AF36-10AT.Scaf5	Region5.1	RRE-containing	29889	50140
AF36-10AT_scaffold	AF36-10AT.Scaf6	Region6.1	cyclic-lactone-autoinducer	14809	35686
AF36-10AT_scaffold	AF36-10AT.Scaf7	Region7.1	cyclic-lactone-autoinducer	12807	33553
AF36-10AT_scaffold	AF36-10AT.Scaf8	Region8.1	ranthipeptide	11361	33209
AF36-10AT_scaffold	AF36-10AT.Scaf15	Region15.1	cyclic-lactone-autoinducer	68900	92748
AF36-10AT_scaffold	AF36-10AT.Scaf33	Region33.1	HR-T2PKS,cyclic-lactone-autoinducer	1	25812
AF36-10AT_scaffold	AF36-10AT.Scaf47	Region47.1	cyclic-lactone-autoinducer	1	6687
AF19-4_scaffold	AF19-4.Scaf1	Region1.1	RiPP-like	377667	389904
AF19-4_scaffold	AF19-4.Scaf2	Region2.1	cyclic-lactone-autoinducer	160715	181456
AF19-4_scaffold	AF19-4.Scaf4	Region4.1	cyclic-lactone-autoinducer	161328	172060
AF19-4_scaffold	AF19-4.Scaf5	Region5.1	RiPP-like	70444	82654
AF19-4_scaffold	AF19-4.Scaf6	Region6.1	cyclic-lactone-autoinducer	1	12964
AF19-4_scaffold	AF19-4.Scaf9	Region9.1	cyclic-lactone-autoinducer	57956	78700
AF19-4_scaffold	AF19-4.Scaf11	Region11.1	cyclic-lactone-autoinducer	42700	63432
AF19-4_scaffold	AF19-4.Scaf20	Region20.1	cyclic-lactone-autoinducer	36457	46794
AF19-4_scaffold	AF19-4.Scaf31	Region31.1	ranthipeptide,cyclic-lactone-autoinducer	1	13449
AF19-4_scaffold	AF19-4.Scaf36	Region36.1	cyclic-lactone-autoinducer	1	6882
AF19-4_scaffold	AF19-4.Scaf1	Region1.2	ranthipeptide	427830	449200
AF34-33_scaffold	AF34-33.Scaf6	Region6.1	hydrogen-cyanide	347	13577
AF02-42_scaffold	AF02-42.Scaf1	Region1.1	ranthipeptide	174160	195566
AF02-42_scaffold	AF02-42.Scaf6	Region6.1	RRE-containing	130928	144060
AF02-42_scaffold	AF02-42.Scaf8	Region8.1	cyclic-lactone-autoinducer	1	18694
AF11-18_scaffold	AF11-18.Scaf1	Region1.1	NRPS-like	153416	195290
AF11-18_scaffold	AF11-18.Scaf1	Region1.2	lanthipeptide-class-iv	467564	490221
OM06-15AC_scaffold	OM06-15AC.Scaf2	Region2.1	RRE-containing	227620	247958
OM06-15AC_scaffold	OM06-15AC.Scaf3	Region3.1	ranthipeptide	213575	234933
OM06-15AC_scaffold	OM06-15AC.Scaf6	Region6.1	ranthipeptide	1	18995
OM06-15AC_scaffold	OM06-15AC.Scaf12	Region12.1	cyclic-lactone-autoinducer	15445	36041
OM06-15AC_scaffold	OM06-15AC.Scaf3	Region3.2	RRE-containing,cyclic-lactone-autoinducer,lanthipeptide-class-ii	338258	371198	ruminococcin A	21%
AM35-14_scaffold	lcl|AM35-14.Scaf32	Region32.1	NRPS-like,NRPS	21245	77888	ulbactin F/ulbactin G	28%
AM35-14_scaffold	lcl|AM35-14.Scaf39	Region39.1	ranthipeptide	38108	57970
AM23-23_scaffold	AM23-23.Scaf12	Region12.1	RRE-containing	40943	61218
AF33-11_scaffold	AF33-11.Scaf4	Region4.1	cyclic-lactone-autoinducer	299298	319906
AF33-11_scaffold	AF33-11.Scaf11	Region11.1	cyclic-lactone-autoinducer	20545	41270
AF33-11_scaffold	AF33-11.Scaf31	Region31.1	ranthipeptide	27776	49446
AF33-11_scaffold	AF33-11.Scaf37	Region37.1	cyclic-lactone-autoinducer	5850	26434
TF12-1_scaffold	TF12-1.Scaf1	Region1.1	ranthipeptide	613092	634754
AF12-25_scaffold	AF12-25.Scaf3	Region3.1	arylpolyene	76167	123676	flexirubin	48%
AF12-25_scaffold	AF12-25.Scaf35	Region35.1	thioamide-NRP	12218	60056
AF22-9_scaffold	lcl|AF22-9.Scaf2	Region2.1	ranthipeptide	12259	33620
AF22-9_scaffold	lcl|AF22-9.Scaf9	Region9.1	phosphonate	1789	16386	polysaccharide B	10%
AF22-9_scaffold	lcl|AF22-9.Scaf10	Region10.1	betalactone,cyclic-lactone-autoinducer	24550	55784
AF22-9_scaffold	lcl|AF22-9.Scaf59	Region59.1	cyclic-lactone-autoinducer	1	10268
[truncated: 1,914 more rows]

## Sheet: S2
Table S2. The γ-butyrobetaine (γBB) database through BioMGCore.
Accessions	Species	Strain information
GCF_002208985.1	Citrobacter koseri	strain=FDAARGOS_287
GCF_002393245.1	Citrobacter koseri	strain=FDAARGOS_393
GCF_002947035.1	Citrobacter koseri	strain=AR_0025
GCF_002947675.1	Citrobacter koseri	strain=AR_0024
GCF_003812405.1	Citrobacter koseri	strain=FDAARGOS_530
GCF_008693945.1	Citrobacter koseri	strain=FDAARGOS_646
GCF_014679775.1	Citrobacter koseri	strain=MPUCK001
GCF_016128275.1	Citrobacter koseri	strain=FDAARGOS_1029
GCF_019443705.1	Citrobacter koseri	strain=NJ
GCF_000783755.2	Citrobacter freundii	strain=FDAARGOS_73
GCF_000783995.2	Citrobacter freundii	strain=FDAARGOS_61
GCF_001022155.1	Citrobacter freundii	strain=CAV1321
GCF_001022275.1	Citrobacter freundii	strain=CAV1741
GCF_001702455.1	Citrobacter freundii	strain=B38
GCF_001718055.1	Citrobacter freundii	strain=SL151
GCF_002211705.1	Citrobacter freundii	strain=705SK3
GCF_002215385.1	Citrobacter freundii	strain=18-1
GCF_002786865.1	Citrobacter freundii	strain=CRCB-101
GCF_002796505.1	Citrobacter freundii	strain=AR_0022
GCF_003571565.1	Citrobacter freundii	strain=AR_0116
GCF_003665535.1	Citrobacter freundii	strain=UMH19
GCF_003665615.1	Citrobacter freundii	strain=UMH14
GCF_003665635.1	Citrobacter freundii	strain=UMH13
GCF_003665675.1	Citrobacter freundii	strain=UMH16
GCF_003812325.1	Citrobacter freundii	strain=FDAARGOS_550
GCF_003812345.1	Citrobacter freundii	strain=FDAARGOS_549
GCF_003937345.2	Citrobacter freundii	strain=CF_324
GCF_004103775.1	Citrobacter freundii	strain=R17
GCF_004344985.1	Citrobacter freundii	strain=CAV1857
GCF_004792475.1	Citrobacter freundii	strain=Upstream_1
GCF_005960425.1	Citrobacter freundii	strain=R47
GCF_008931485.1	Citrobacter freundii	strain=C50
GCF_008931505.1	Citrobacter freundii	strain=E33
GCF_008931625.1	Citrobacter freundii	strain=E11
GCF_008931685.1	Citrobacter freundii	strain=E51
GCF_009664025.1	Citrobacter freundii	strain=154
GCF_009664045.1	Citrobacter freundii	strain=565
GCF_009664065.1	Citrobacter freundii	strain=680
GCF_009856695.1	Citrobacter freundii	strain=LDL3-3
GCF_009857035.1	Citrobacter freundii	strain=L75
GCF_010365585.1	Citrobacter freundii	strain=62
GCF_013085885.1	Citrobacter freundii	strain=CitB
GCF_013371705.1	Citrobacter freundii	strain=ZY198
GCF_013389635.1	Citrobacter freundii	strain=M92
GCF_013390245.1	Citrobacter freundii	strain=111
GCF_013589875.1	Citrobacter freundii	strain=RHBSTW-00110
GCF_013590555.1	Citrobacter freundii	strain=RHBSTW-00084
GCF_013604545.1	Citrobacter freundii	strain=RHBSTW-00862
GCF_013612875.1	Citrobacter freundii	strain=RHBSTW-00398
GCF_013614655.1	Citrobacter freundii	strain=RHBSTW-00200
GCF_013724765.1	Citrobacter freundii	strain=RHBSTW-00965
GCF_013724985.1	Citrobacter freundii	strain=RHBSTW-00968
GCF_013725165.1	Citrobacter freundii	strain=RHBSTW-00942
GCF_013725595.1	Citrobacter freundii	strain=RHBSTW-00935
GCF_013726215.1	Citrobacter freundii	strain=RHBSTW-00923
GCF_013726615.1	Citrobacter freundii	strain=RHBSTW-00915
GCF_013727455.1	Citrobacter freundii	strain=RHBSTW-00902
GCF_013729995.1	Citrobacter freundii	strain=RHBSTW-00858
GCF_013730455.1	Citrobacter freundii	strain=RHBSTW-00857
GCF_013731955.1	Citrobacter freundii	strain=RHBSTW-00830
GCF_013738135.1	Citrobacter freundii	strain=RHBSTW-00355
GCF_013738635.1	Citrobacter freundii	strain=RHBSTW-00697
GCF_013739375.1	Citrobacter freundii	strain=RHBSTW-00658
GCF_013740875.1	Citrobacter freundii	strain=RHBSTW-00444
GCF_013741395.1	Citrobacter freundii	strain=RHBSTW-00370
GCF_013743055.1	Citrobacter freundii	strain=RHBSTW-00302
GCF_013745755.1	Citrobacter freundii	strain=RHBSTW-00714
GCF_013748235.1	Citrobacter freundii	strain=RHBSTW-00486
GCF_013748855.1	Citrobacter freundii	strain=RHBSTW-00449
GCF_013749535.1	Citrobacter freundii	strain=RHBSTW-00435
GCF_013751655.1	Citrobacter freundii	strain=RHBSTW-00350
GCF_013751895.1	Citrobacter freundii	strain=RHBSTW-00342
GCF_013781965.1	Citrobacter freundii	strain=RHBSTW-01016
GCF_013782845.1	Citrobacter freundii	strain=RHBSTW-00985
GCF_013784225.1	Citrobacter freundii	strain=RHBSTW-00589
GCF_013784645.1	Citrobacter freundii	strain=RHBSTW-00502
GCF_013785085.1	Citrobacter freundii	strain=RHBSTW-00477
GCF_013785525.1	Citrobacter freundii	strain=RHBSTW-00408
GCF_013786025.1	Citrobacter freundii	strain=RHBSTW-00334
GCF_013786145.1	Citrobacter freundii	strain=RHBSTW-00310
GCF_013786205.1	Citrobacter freundii	strain=RHBSTW-00267
GCF_013786565.1	Citrobacter freundii	strain=RHBSTW-00214
GCF_013790265.1	Citrobacter freundii	strain=RHBSTW-00162
GCF_013791065.1	Citrobacter freundii	strain=RHBSTW-00135
GCF_013791615.1	Citrobacter freundii	strain=RHBSTW-00126
GCF_013792125.1	Citrobacter freundii	strain=RHBSTW-00120
GCF_013792365.1	Citrobacter freundii	strain=RHBSTW-00119
GCF_013798115.1	Citrobacter freundii	strain=RHBSTW-00011
GCF_013798355.1	Citrobacter freundii	strain=RHBSTW-00006
GCF_013801705.1	Citrobacter freundii	strain=RHB41-C16
GCF_013815045.1	Citrobacter freundii	strain=RHB36-C06
GCF_013816335.1	Citrobacter freundii	strain=RHB35-C22
GCF_013816655.1	Citrobacter freundii	strain=RHB35-C18
GCF_013821695.1	Citrobacter freundii	strain=RHB31-C16
GCF_013826265.1	Citrobacter freundii	strain=RHB30-C04
GCF_013826505.1	Citrobacter freundii	strain=RHB30-C03
GCF_013828645.1	Citrobacter freundii	strain=RHB29-C07
GCF_013874155.1	Citrobacter freundii	strain=CIFR51929
GCF_013882995.1	Citrobacter freundii	strain=RHB24-C05
GCF_013883595.1	Citrobacter freundii	strain=RHB24-C03
GCF_013899035.1	Citrobacter freundii	strain=RHB14-C12
GCF_013899325.1	Citrobacter freundii	strain=RHB12-C20
GCF_013899365.1	Citrobacter freundii	strain=RHB12-C19
GCF_013899385.1	Citrobacter freundii	strain=RHB12-C18
GCF_013899405.1	Citrobacter freundii	strain=RHB12-C12
GCF_013899425.1	Citrobacter freundii	strain=RHB12-C05
GCF_014169975.1	Citrobacter freundii	strain=IDR1900015725-01-02
GCF_014170055.1	Citrobacter freundii	strain=IDR1800045912-01-00
GCF_014189285.1	Citrobacter freundii	strain=N18-04128
GCF_014189355.1	Citrobacter freundii	strain=N18-04078
GCF_014189375.1	Citrobacter freundii	strain=N18-04085
GCF_014337275.1	Citrobacter freundii	strain=MGH279
GCF_014337295.1	Citrobacter freundii	strain=MGH283
GCF_014337315.1	Citrobacter freundii	strain=MGH281C
GCF_014337335.1	Citrobacter freundii	strain=MGH281
GCF_014725915.1	Citrobacter freundii	strain=N16-03880
GCF_015910405.1	Citrobacter freundii	strain=Cfr-13
GCF_016939595.1	Citrobacter freundii	strain=CF48846
GCF_016939615.1	Citrobacter freundii	strain=CF49969
GCF_016939655.1	Citrobacter freundii	strain=CF50935
GCF_017086505.1	Citrobacter freundii	strain=zone4
GCF_020695525.1	Citrobacter freundii	strain=56415CZ
GCF_020809005.1	Citrobacter freundii	strain=DY2010
GCF_022430505.1	Citrobacter freundii	strain=SCLZS47
GCF_900520335.1	Citrobacter freundii
GCF_900520375.1	Citrobacter freundii
GCF_902387635.1	Citrobacter freundii
GCF_904425445.1	Citrobacter freundii	strain=PSV
GCF_904859905.1	Citrobacter freundii
GCF_000597845.1	Escherichia coli	strain=ST540
GCF_000599625.1	Escherichia coli	strain=ST540
GCF_000599645.1	Escherichia coli	strain=ST540
GCF_000599665.1	Escherichia coli	strain=ST2747
GCF_000599685.1	Escherichia coli	strain=ST2747
GCF_000599705.1	Escherichia coli	strain=ST2747
GCF_000784925.1	Escherichia coli	strain=ECONIH1
GCF_000801165.1	Escherichia coli	strain=RM9387
GCF_000801185.2	Escherichia coli	strain=94-3024
GCF_000819645.1	Escherichia coli	strain=789
GCF_000830035.1	Escherichia coli	strain=C41(DE3)
GCF_000833145.1	Escherichia coli	strain=BL21 (TaKaRa)
GCF_000833635.2	Escherichia coli	strain=USML2
GCF_000931565.1	Escherichia coli	strain=MNCRE44
GCF_000952955.1	Escherichia coli	strain=K-12 sub
GCF_000953515.1	Escherichia coli	strain=K-12 sub
GCF_000967155.2	Escherichia coli	strain=HUSEC2011
GCF_000971615.1	Escherichia coli	strain=CI5
GCF_000987875.1	Escherichia coli	strain=SEC470
GCF_000988355.1	Escherichia coli	strain=SQ37
GCF_000988385.1	Escherichia coli	strain=SQ88
GCF_000988425.1	Escherichia coli	strain=SQ110
GCF_000988465.1	Escherichia coli	strain=SQ2203
GCF_001007915.1	Escherichia coli	strain=CFSAN029787
GCF_001021595.1	Escherichia coli	strain=O18
GCF_001039415.1	Escherichia coli	strain=C43(DE3)
GCF_001043215.1	Escherichia coli	strain=NCM3722
GCF_001183645.1	Escherichia coli	strain=DH1Ec095
GCF_001183665.1	Escherichia coli	strain=DH1Ec104
GCF_001183685.1	Escherichia coli	strain=DH1Ec169
GCF_001276585.2	Escherichia coli	strain=RR1
GCF_001280325.1	Escherichia coli	strain=SF-088
GCF_001280345.1	Escherichia coli	strain=SF-468
GCF_001280385.1	Escherichia coli	strain=SF-166
GCF_001280405.1	Escherichia coli	strain=SF-173
GCF_001308125.1	Escherichia coli	strain=K-12 sub
GCF_001308165.1	Escherichia coli	strain=K-12 sub
GCF_001420935.1	Escherichia coli	strain=2012C-4227
GCF_001420955.1	Escherichia coli	strain=2009C-3133
GCF_001442495.1	Escherichia coli	strain=YD786
GCF_001469815.1	Escherichia coli	strain=uk_P46212
GCF_001485455.1	Escherichia coli	strain=ST648
GCF_001513615.1	Escherichia coli	strain=CD306
GCF_001513635.1	Escherichia coli	strain=JJ2434
GCF_001515725.1	Escherichia coli	strain=ACN002
GCF_001566615.1	Escherichia coli	strain=SaT040
GCF_001566635.1	Escherichia coli	strain=G749
GCF_001566675.1	Escherichia coli	strain=ZH193
GCF_001577325.1	Escherichia coli	strain=ZH063
GCF_001612475.1	Escherichia coli	strain=28RC1
GCF_001612495.1	Escherichia coli	strain=SRCC 1675
GCF_001617565.1	Escherichia coli	strain=Ecol_732
GCF_001618325.1	Escherichia coli	strain=Ecol_743
GCF_001618345.2	Escherichia coli	strain=Ecol_745
GCF_001618365.1	Escherichia coli	strain=Ecol_448
GCF_001644725.1	Escherichia coli	strain=2011C-3911
GCF_001644745.1	Escherichia coli	strain=2013C-4465
GCF_001645235.2	Escherichia coli	strain=2011C-4315
GCF_001660565.1	Escherichia coli	strain=S51
GCF_001660585.1	Escherichia coli	strain=NGF1
GCF_001663075.1	Escherichia coli	strain=ER1821R
GCF_001663475.1	Escherichia coli	strain=Eco889
GCF_001675145.1	Escherichia coli	strain=ECONIH2
GCF_001677475.2	Escherichia coli	strain=06-00048
GCF_001677495.1	Escherichia coli	strain=09-00049
GCF_001677515.1	Escherichia coli	strain=08-00022
GCF_001678925.1	Escherichia coli	strain=H1827/12
GCF_001678965.1	Escherichia coli	strain=GB089
GCF_001679985.1	Escherichia coli	strain=210205630
GCF_001683435.1	Escherichia coli	strain=K-15KW01
GCF_001693315.1	Escherichia coli	strain=UPEC 26-1
GCF_001693635.1	Escherichia coli	strain=O177:H21
GCF_001721125.1	Escherichia coli	strain=FORC_028
GCF_001721225.1	Escherichia coli	strain=CFSAN004176
GCF_001721525.1	Escherichia coli	strain=MS6198
GCF_001723505.1	Escherichia coli	strain=K-12 NEB 5-alpha
GCF_001735705.1	Escherichia coli	strain=210221272
GCF_001750845.1	Escherichia coli	strain=FORC_031
GCF_001806265.1	Escherichia coli	strain=NADC 5570/86-24/6565
GCF_001806285.1	Escherichia coli	strain=NADC 5570/86-24/6564
GCF_001886895.1	Escherichia coli	strain=FORC_029
GCF_001886935.1	Escherichia coli	strain=FORC_041
GCF_001888075.1	Escherichia coli	strain=FMU073332
GCF_001890205.1	Escherichia coli	strain=155
GCF_001890225.1	Escherichia coli	strain=272
GCF_001890245.1	Escherichia coli	strain=472
GCF_001890265.1	Escherichia coli	strain=350
GCF_001890285.2	Escherichia coli	strain=9000
GCF_001890305.1	Escherichia coli	strain=7784
GCF_001890325.1	Escherichia coli	strain=319
GCF_001890345.1	Escherichia coli	strain=10671
GCF_001890365.1	Escherichia coli	strain=MRSN346647
GCF_001900295.1	Escherichia coli	strain=C1
GCF_001900315.1	Escherichia coli	strain=C4
GCF_001900335.1	Escherichia coli	strain=C10
GCF_001900355.1	Escherichia coli	strain=C11
GCF_001900375.1	Escherichia coli	strain=D7
GCF_001900395.1	Escherichia coli	strain=D8
GCF_001900415.1	Escherichia coli	strain=H5
GCF_001900435.1	Escherichia coli	strain=H6
GCF_001900455.1	Escherichia coli	strain=H7
GCF_001900475.1	Escherichia coli	strain=H10
GCF_001900495.1	Escherichia coli	strain=C2
GCF_001900515.1	Escherichia coli	strain=C3
GCF_001900535.1	Escherichia coli	strain=C5
GCF_001900555.1	Escherichia coli	strain=C8
GCF_001900575.1	Escherichia coli	strain=C9
GCF_001900595.1	Escherichia coli	strain=D1
GCF_001900615.1	Escherichia coli	strain=D2
GCF_001900635.1	Escherichia coli	strain=D3
GCF_001900655.1	Escherichia coli	strain=D4
GCF_001900675.1	Escherichia coli	strain=D5
GCF_001900695.1	Escherichia coli	strain=D6
GCF_001900715.1	Escherichia coli	strain=D9
GCF_001900735.1	Escherichia coli	strain=D10
GCF_001900775.1	Escherichia coli	strain=H1
GCF_001900795.1	Escherichia coli	strain=H2
GCF_001900815.1	Escherichia coli	strain=H3
GCF_001900885.1	Escherichia coli	strain=H14
GCF_001900905.1	Escherichia coli	strain=S3
GCF_001900925.1	Escherichia coli	strain=S21
GCF_001900945.1	Escherichia coli	strain=S40
GCF_001900965.1	Escherichia coli	strain=S42
GCF_001900985.1	Escherichia coli	strain=S43
GCF_001901005.1	Escherichia coli	strain=H15
GCF_001901025.1	Escherichia coli	strain=M1
GCF_001901045.1	Escherichia coli	strain=M3
GCF_001901065.1	Escherichia coli	strain=M6
GCF_001901085.1	Escherichia coli	strain=M8
GCF_001901105.1	Escherichia coli	strain=M9
GCF_001901125.1	Escherichia coli	strain=M10
GCF_001901145.1	Escherichia coli	strain=M11
GCF_001901165.1	Escherichia coli	strain=M15
GCF_001901185.1	Escherichia coli	strain=M18
GCF_001901215.1	Escherichia coli	strain=M19
GCF_001901315.1	Escherichia coli	strain=S1
GCF_001901365.1	Escherichia coli	strain=S30
GCF_001901405.1	Escherichia coli	strain=S50
GCF_001901425.1	Escherichia coli	strain=C7
GCF_001901445.1	Escherichia coli	strain=S56
GCF_001901465.1	Escherichia coli	strain=S10
GCF_001932515.1	Escherichia coli	strain=tolC-
GCF_001936315.1	Escherichia coli	strain=SLK172
GCF_001969285.3	Escherichia coli	strain=WCHEC050613
GCF_001971765.1	Escherichia coli	strain=XH990
GCF_001999185.1	Escherichia coli	strain=MGY
GCF_002007705.1	Escherichia coli	strain=NCTC86
GCF_002009315.1	Escherichia coli	strain=MDR_56
GCF_002011945.1	Escherichia coli	strain=Ecol_224
GCF_002011965.1	Escherichia coli	strain=Ecol_276
GCF_002011985.1	Escherichia coli	strain=Ecol_316
GCF_002012005.1	Escherichia coli	strain=Ecol_517
GCF_002012025.1	Escherichia coli	strain=Ecol_542
GCF_002012045.1	Escherichia coli	strain=Ecol_545
GCF_002012065.1	Escherichia coli	strain=Ecol_656
GCF_002012085.1	Escherichia coli	strain=Ecol_AZ146
GCF_002012105.1	Escherichia coli	strain=Ecol_AZ147
GCF_002012145.1	Escherichia coli	strain=Ecol_AZ159
GCF_002012165.1	Escherichia coli	strain=Ecol_AZ162
GCF_002012205.1	Escherichia coli	strain=Ecol_867
GCF_002012225.1	Escherichia coli	strain=Ecol_881
GCF_002012245.1	Escherichia coli	strain=Ecol_AZ153
GCF_002012265.1	Escherichia coli	strain=Ecol_AZ161
GCF_002012305.1	Escherichia coli	strain=Ecol_244
GCF_002055605.1	Escherichia coli	strain=13E0725
GCF_002055635.1	Escherichia coli	strain=AR_0118
GCF_002056065.1	Escherichia coli	strain=AR_0061
GCF_002056145.1	Escherichia coli	strain=AR_0069
GCF_002056635.1	Escherichia coli	strain=AR_0104
GCF_002057245.1	Escherichia coli	strain=13E0780
GCF_002057355.1	Escherichia coli	strain=13E0767
GCF_002058765.1	Escherichia coli	strain=DSM 103246
GCF_002077195.1	Escherichia coli	strain=FAM21845
GCF_002078275.1	Escherichia coli	strain=BLK9
GCF_002078295.1	Escherichia coli	strain=BLK16
GCF_002090355.1	Escherichia coli	strain=BLR(DE3)
GCF_002105735.1	Escherichia coli	strain=CFSAN051542
GCF_002116715.2	Escherichia coli	strain=HB-Coli0
GCF_002118095.1	Escherichia coli	strain=HST04
GCF_002142675.1	Escherichia coli	strain=Z1002
GCF_002142715.1	Escherichia coli	strain=strain Z247
GCF_002156825.1	Escherichia coli	strain=95JB1
GCF_002156845.1	Escherichia coli	strain=95NR1
GCF_002157245.1	Escherichia coli	strain=81009
GCF_002163655.1	Escherichia coli	strain=KSC9
GCF_002163695.1	Escherichia coli	strain=KSC64
GCF_002163935.1	Escherichia coli	strain=KSC1031
GCF_002163955.1	Escherichia coli	strain=KSC207
GCF_002164595.2	Escherichia coli	strain=WCHEC000837
GCF_002164635.4	Escherichia coli	strain=WCHEC96200
GCF_002164645.3	Escherichia coli	strain=WCHEC4533
GCF_002164865.2	Escherichia coli	strain=WCHEC020032
GCF_002164975.2	Escherichia coli	strain=SCEC020026
GCF_002165095.2	Escherichia coli	strain=SCEC020022
GCF_002165115.2	Escherichia coli	strain=SCEC020001
GCF_002180095.1	Escherichia coli	strain=AR_0119
GCF_002180195.1	Escherichia coli	strain=AR_0058
GCF_002180275.1	Escherichia coli	strain=AR_0128
GCF_002193095.1	Escherichia coli	strain=H105
GCF_002196475.1	Escherichia coli	strain=EC974
GCF_002196495.1	Escherichia coli	strain=EC1515
GCF_002202175.1	Escherichia coli	strain=AR_0055
GCF_002211725.1	Escherichia coli	strain=ABWA45
GCF_002214205.1	Escherichia coli	strain=M160133
GCF_002214745.2	Escherichia coli	strain=FORC_043
GCF_002215095.1	Escherichia coli	strain=PSUO2
GCF_002220215.1	Escherichia coli	strain=E62
GCF_002220265.1	Escherichia coli	strain=FORC_044
GCF_002237305.1	Escherichia coli	strain=PAR
GCF_002237325.1	Escherichia coli	strain=WAT
GCF_002246595.2	Escherichia coli	strain=ECCTRSRTH03
GCF_002249955.1	Escherichia coli	strain=CDC#03-98
GCF_002278115.2	Escherichia coli	strain=CFSAN061770
GCF_002285755.1	Escherichia coli	strain=PA45B
GCF_002302315.1	Escherichia coli	strain=ETEC-2265
GCF_002302335.1	Escherichia coli	strain=ETEC-2264
GCF_002310555.1	Escherichia coli	strain=1943
GCF_002310575.1	Escherichia coli	strain=317
GCF_002310595.1	Escherichia coli	strain=144
GCF_002310615.1	Escherichia coli	strain=1190
GCF_002310635.1	Escherichia coli	strain=1105
GCF_002310655.1	Escherichia coli	strain=746
GCF_002310675.1	Escherichia coli	strain=127
GCF_002310695.1	Escherichia coli	strain=1428
GCF_002357875.1	Escherichia coli	strain=MRY15-131
GCF_002357895.1	Escherichia coli	strain=MRY15-117
GCF_002357915.1	Escherichia coli	strain=20Ec-P-124
GCF_002393365.1	Escherichia coli	strain=FDAARGOS_403
GCF_002393465.1	Escherichia coli	strain=FDAARGOS_401
GCF_002494365.2	Escherichia coli	strain=KL53
GCF_002587005.1	Escherichia coli	strain=IMT16316
GCF_002589795.1	Escherichia coli	strain=FDAARGOS_433
GCF_002591135.1	Escherichia coli	strain=FDAARGOS_448
GCF_002741295.1	Escherichia coli	strain=ATCC 43886
GCF_002741335.1	Escherichia coli	strain=F5656C1
GCF_002741355.1	Escherichia coli	strain=ATCC 43896
GCF_002741535.1	Escherichia coli	strain=F8111-1SC3
GCF_002741555.1	Escherichia coli	strain=F9792
GCF_002761835.1	Escherichia coli	strain=WG5
GCF_002763515.2	Escherichia coli	strain=BH100 sub
GCF_002763995.1	Escherichia coli
GCF_002764015.1	Escherichia coli	strain=LS4
GCF_002787215.1	Escherichia coli	strain=AR_0006
GCF_002787645.1	Escherichia coli	strain=CREC-544
GCF_002787935.1	Escherichia coli	strain=CREC-591
GCF_002788115.1	Escherichia coli	strain=AR_0015
GCF_002796445.1	Escherichia coli	strain=AR_0019
GCF_002796585.1	Escherichia coli	strain=AR_0017
GCF_002803805.1	Escherichia coli	strain=CV839-15
GCF_002803905.1	Escherichia coli	strain=AMA1167
GCF_002811555.3	Escherichia coli	strain=WCHEC025943
GCF_002812545.1	Escherichia coli	strain=SC516
GCF_002844685.1	Escherichia coli	strain=ExPEC XM
GCF_002846135.1	Escherichia coli	strain=MS8345
GCF_002848225.1	Escherichia coli	strain=DH5alpha
GCF_002853655.1	Escherichia coli	strain=14EC017
GCF_002853715.1	Escherichia coli	strain=14EC020
GCF_002853805.1	Escherichia coli	strain=14EC029
GCF_002854065.1	Escherichia coli	strain=14EC033
GCF_002855325.1	Escherichia coli	strain=14EC001
GCF_002855415.1	Escherichia coli	strain=14EC007
GCF_002859105.1	Escherichia coli	strain=BH100 sub
GCF_002860085.1	Escherichia coli	strain=CRE1540
GCF_002863665.1	Escherichia coli	strain=SMN197SH3
GCF_002863685.1	Escherichia coli	strain=SMN152SH1
GCF_002863845.1	Escherichia coli	strain=STEC299
GCF_002863885.1	Escherichia coli	strain=SMN013SH2
GCF_002879975.1	Escherichia coli	strain=ML35
GCF_002887715.1	Escherichia coli	strain=BH100L sub
GCF_002893905.2	Escherichia coli	strain=CV839-06
GCF_002899475.1	Escherichia coli	strain=DH5alpha
GCF_002899495.1	Escherichia coli	strain=CAR
GCF_002899515.1	Escherichia coli	strain=LIM
GCF_002899535.1	Escherichia coli	strain=CIT
GCF_002900305.1	Escherichia coli	strain=BH100N sub
GCF_002903105.1	Escherichia coli	strain=ECONIH5
GCF_002925525.1	Escherichia coli	strain=YDC107
GCF_002934025.1	Escherichia coli	strain=DTU-1
GCF_002934895.1	Escherichia coli	strain=ECONIH4
GCF_002944935.1	Escherichia coli	strain=FDAARGOS_144
GCF_002946715.1	Escherichia coli	strain=266917_2
GCF_002948655.1	Escherichia coli	strain=AR_0077
GCF_002951655.1	Escherichia coli	strain=13P477T
GCF_002951675.1	Escherichia coli	strain=Combat2C1
GCF_002951695.1	Escherichia coli	strain=Combat13F7
GCF_002951715.1	Escherichia coli	strain=13KWH46
GCF_002951735.1	Escherichia coli	strain=13P484A
GCF_002951755.1	Escherichia coli	strain=13TMH22
GCF_002951775.1	Escherichia coli	strain=13C1065T
GCF_002951795.1	Escherichia coli	strain=13C1079T
GCF_002951855.1	Escherichia coli	strain=FHI_NMBU_03
GCF_002952095.1	Escherichia coli	strain=Combat11I9
GCF_002952695.1	Escherichia coli	strain=FORC_042
GCF_002952855.1	Escherichia coli	strain=7FA
GCF_002952875.1	Escherichia coli	strain=6FA
GCF_002952895.1	Escherichia coli	strain=6A
GCF_002952915.1	Escherichia coli	strain=3FA
GCF_002952935.1	Escherichia coli	strain=3A
GCF_002952955.1	Escherichia coli	strain=2_0
GCF_002952995.1	Escherichia coli	strain=9A
GCF_002953015.1	Escherichia coli	strain=9FA
GCF_002953035.1	Escherichia coli	strain=8A
GCF_002953055.1	Escherichia coli	strain=5A
GCF_002953075.1	Escherichia coli	strain=2FA
GCF_002953095.1	Escherichia coli	strain=1FA
GCF_002953435.1	Escherichia coli	strain=HS13-1
GCF_002953455.1	Escherichia coli	strain=KBN10P04869
GCF_002953755.1	Escherichia coli	strain=8FA
GCF_002953775.1	Escherichia coli	strain=7A
GCF_002953795.1	Escherichia coli	strain=5FA
GCF_002953815.1	Escherichia coli	strain=4FA
GCF_002953835.1	Escherichia coli	strain=4A
GCF_002953855.1	Escherichia coli	strain=2F_0
GCF_002953875.1	Escherichia coli	strain=2A
GCF_002953895.1	Escherichia coli	strain=1A
GCF_002966755.1	Escherichia coli	strain=WB61
GCF_002967855.2	Escherichia coli	strain=ESY003
GCF_002967875.2	Escherichia coli	strain=EBJ003
GCF_002967885.2	Escherichia coli	strain=EBJ001
GCF_002967935.2	Escherichia coli	strain=ESY001
GCF_002967955.2	Escherichia coli	strain=EJN001
GCF_002967975.2	Escherichia coli	strain=ESY002
GCF_002968715.1	Escherichia coli	strain=AR_0369
GCF_002968735.1	Escherichia coli	strain=AR_0372
GCF_002968935.1	Escherichia coli	strain=13P460A
GCF_002993265.1	Escherichia coli	strain=AS19-RrmA-
GCF_002996665.1	Escherichia coli	strain=EC11
GCF_002996945.1	Escherichia coli	strain=AR_0081
GCF_002999075.1	Escherichia coli	strain=AR_0374
GCF_003013205.1	Escherichia coli	strain=RM14721
GCF_003017375.1	Escherichia coli	strain=2015C-3163
GCF_003017455.1	Escherichia coli	strain=2015C-3101
GCF_003017555.1	Escherichia coli	strain=2015C-3108
GCF_003017615.1	Escherichia coli	strain=2014C-4135
GCF_003017675.2	Escherichia coli	strain=2014C-3084
GCF_003017765.1	Escherichia coli	strain=2013C-3033
GCF_003017805.1	Escherichia coli	strain=2013C-4830
GCF_003017915.1	Escherichia coli	strain=2014C-3051
GCF_003017935.1	Escherichia coli	strain=2015C-3121
GCF_003017975.1	Escherichia coli	strain=2013C-4361
GCF_003017995.1	Escherichia coli	strain=2014C-3307
GCF_003018035.1	Escherichia coli	strain=2015C-4944
GCF_003018055.1	Escherichia coli	strain=2013C-3252
GCF_003018075.1	Escherichia coli	strain=2013C-3492
GCF_003018095.1	Escherichia coli	strain=2014C-3338
GCF_003018115.1	Escherichia coli	strain=88-3493
GCF_003018135.1	Escherichia coli	strain=2014C-3050
GCF_003018155.1	Escherichia coli	strain=2014C-3061
GCF_003018195.1	Escherichia coli	strain=89-3156
GCF_003018215.1	Escherichia coli	strain=2015C-3905
GCF_003018235.1	Escherichia coli	strain=2012C-4221
GCF_003018255.1	Escherichia coli	strain=2012C-4502
GCF_003018275.1	Escherichia coli	strain=2014C-3097
GCF_003018315.1	Escherichia coli	strain=2013C-3513
GCF_003018335.1	Escherichia coli	strain=2013C-4282
GCF_003018355.1	Escherichia coli	strain=00-3076
GCF_003018375.1	Escherichia coli	strain=2013C-4974
GCF_003018395.1	Escherichia coli	strain=2014C-3011
GCF_003018455.1	Escherichia coli	strain=97-3250
GCF_003018475.1	Escherichia coli	strain=2015C-4136CT1
GCF_003018495.1	Escherichia coli	strain=2015C-4498
GCF_003018535.1	Escherichia coli	strain=2013C-4081
GCF_003018555.1	Escherichia coli	strain=2013C-4225
GCF_003018575.1	Escherichia coli	strain=2013C-4538
GCF_003018615.1	Escherichia coli	strain=2012EL-2448
GCF_003018635.1	Escherichia coli	strain=86-3153
GCF_003018695.1	Escherichia coli	strain=2015C-3107
GCF_003018715.1	Escherichia coli	strain=2013C-3277
GCF_003018755.1	Escherichia coli	strain=2014C-4587
GCF_003018775.1	Escherichia coli	strain=2014C-3655
GCF_003018795.1	Escherichia coli	strain=2012C-4606
GCF_003018815.1	Escherichia coli	strain=2013C-4991
GCF_003018835.2	Escherichia coli	strain=2014C-4639
GCF_003018855.1	Escherichia coli	strain=05-3629
GCF_003018875.1	Escherichia coli	strain=2013C-3250
GCF_003018895.1	Escherichia coli	strain=2014C-3057
GCF_003018915.1	Escherichia coli	strain=2011C-4251
GCF_003018935.1	Escherichia coli	strain=2014C-3599
GCF_003018995.1	Escherichia coli	strain=95-3192
GCF_003019015.1	Escherichia coli	strain=88-3001
GCF_003019035.1	Escherichia coli	strain=2014C-3075
GCF_003019055.1	Escherichia coli	strain=2014C-4423
GCF_003019075.1	Escherichia coli	strain=90-3040
GCF_003019095.1	Escherichia coli	strain=95-3322
GCF_003019115.1	Escherichia coli
GCF_003019155.1	Escherichia coli	strain=2013C-3264
GCF_003019175.1	Escherichia coli	strain=2013C-4187
GCF_003019215.1	Escherichia coli	strain=2013C-3342
GCF_003020885.1	Escherichia coli	strain=MS7163
GCF_003030025.1	Escherichia coli	strain=CFSAN064036
GCF_003030245.1	Escherichia coli	strain=CFSAN018748
GCF_003031225.1	Escherichia coli	strain=HKUOPY1
GCF_003031735.1	Escherichia coli	strain=165
GCF_003031795.1	Escherichia coli	strain=222
GCF_003031815.1	Escherichia coli	strain=190
GCF_003043915.1	Escherichia coli	strain=RM14723
GCF_003052645.1	Escherichia coli	strain=J53
GCF_003052665.1	Escherichia coli	strain=ME8067
GCF_003073815.1	Escherichia coli	strain=AR437
GCF_003073875.1	Escherichia coli	strain=AR436
GCF_003073955.1	Escherichia coli	strain=AR434
GCF_003076395.1	Escherichia coli	strain=ZJ3920
GCF_003095635.1	Escherichia coli	strain=104
GCF_003122105.1	Escherichia coli	strain=ECCRA-119
GCF_003172465.2	Escherichia coli	strain=WCHEC035053S1G0
GCF_003176855.1	Escherichia coli	strain=RM10466
GCF_003180995.1	Escherichia coli	strain=DA33137
GCF_003181035.1	Escherichia coli	strain=DA33135
GCF_003194345.1	Escherichia coli	strain=E41-1
GCF_003203755.1	Escherichia coli	strain=SD134209
GCF_003204155.1	Escherichia coli	strain=AR_0085
GCF_003204955.1	Escherichia coli	strain=2016C-3878
GCF_003231115.1	Escherichia coli	strain=HS30-1
GCF_003268695.1	Escherichia coli	strain=WCHEC035148
GCF_003287245.1	Escherichia coli	strain=C
GCF_003288275.1	Escherichia coli	strain=RM9975
GCF_003288295.1	Escherichia coli	strain=RM9131
GCF_003288415.1	Escherichia coli	strain=AR_452
GCF_003288455.1	Escherichia coli	strain=AR_451
GCF_003290205.1	Escherichia coli	strain=99-3165
GCF_003308955.1	Escherichia coli	strain=2017C-4109
GCF_003308975.1	Escherichia coli	strain=2017C-4173W12
GCF_003325975.1	Escherichia coli	strain=AMSHJX01
GCF_003336405.1	Escherichia coli	strain=AMSCJX02
GCF_003342715.1	Escherichia coli	strain=CFSAN064035
GCF_003344465.1	Escherichia coli	strain=MCJCHV-1
GCF_003346835.1	Escherichia coli	strain=Es_ST80_L1_NDM_10_2017
GCF_003351385.1	Escherichia coli	strain=Es_ST410_NW1_NDM_09_2017
GCF_003351485.1	Escherichia coli	strain=M16807
GCF_003352425.1	Escherichia coli	strain=FORC 064
GCF_003355175.1	Escherichia coli	strain=ST2350
GCF_003367885.1	Escherichia coli	strain=C600
GCF_003399775.2	Escherichia coli	strain=CFSAN061769
GCF_003399795.2	Escherichia coli	strain=CFSAN061768
GCF_003399845.2	Escherichia coli	strain=CFSAN061761
GCF_003399885.2	Escherichia coli	strain=CFSAN061763
GCF_003399895.2	Escherichia coli	strain=CFSAN061762
GCF_003399945.2	Escherichia coli	strain=CFSAN061772
GCF_003400045.2	Escherichia coli	strain=CFSAN061771
GCF_003402955.1	Escherichia coli	strain=cq9
GCF_003410275.1	Escherichia coli	strain=N3
GCF_003413625.1	Escherichia coli	strain=UK_Dog_Liverpool
GCF_003432305.1	Escherichia coli	strain=2452
GCF_003443795.1	Escherichia coli	strain=E706
GCF_003443815.1	Escherichia coli	strain=E308
GCF_003491165.1	Escherichia coli	strain=FORC_069
GCF_003570765.1	Escherichia coli	strain=GE3
GCF_003571665.1	Escherichia coli	strain=AR_0086
GCF_003571685.1	Escherichia coli	strain=AR_0013
GCF_003571765.1	Escherichia coli	strain=ECCWS199
GCF_003571785.1	Escherichia coli	strain=AR_0067
GCF_003571825.1	Escherichia coli	strain=AR_0089
GCF_003627855.1	Escherichia coli	strain=118UI
GCF_003667385.1	Escherichia coli	strain=BE2-5
GCF_003667405.1	Escherichia coli	strain=W2-5
GCF_003691425.1	Escherichia coli	strain=CP53
GCF_003703795.1	Escherichia coli	strain=ECCHD184
GCF_003711005.1	Escherichia coli	strain=L73
GCF_003711045.1	Escherichia coli	strain=WCHEC020031
GCF_003717595.1	Escherichia coli	strain=ER1709
GCF_003790525.1	Escherichia coli
GCF_003812625.1	Escherichia coli	strain=FDAARGOS_536
GCF_003812945.1	Escherichia coli	strain=FDAARGOS_497
GCF_003813145.1	Escherichia coli	strain=50579417
GCF_003856615.1	Escherichia coli	strain=4/0
GCF_003856635.1	Escherichia coli	strain=2/0
GCF_003856655.1	Escherichia coli	strain=4/4
GCF_003856675.1	Escherichia coli	strain=7/2
GCF_003856695.1	Escherichia coli	strain=4/1-1
GCF_003856995.1	Escherichia coli	strain=SA186
GCF_003956165.1	Escherichia coli	strain=504838
GCF_003956185.1	Escherichia coli	strain=504237
GCF_003956205.1	Escherichia coli	strain=204446
GCF_003956225.1	Escherichia coli	strain=203740
GCF_003956245.1	Escherichia coli	strain=214-4
GCF_003956265.1	Escherichia coli	strain=510016
GCF_003956285.1	Escherichia coli	strain=503829
GCF_003956305.1	Escherichia coli	strain=300709
GCF_003956325.1	Escherichia coli	strain=103605
GCF_003956345.1	Escherichia coli	strain=720632
GCF_003956365.1	Escherichia coli	strain=602354
GCF_003956385.1	Escherichia coli	strain=600468
GCF_003956405.1	Escherichia coli	strain=504239
GCF_003956425.1	Escherichia coli	strain=504211
GCF_003956445.1	Escherichia coli	strain=503440
GCF_003956465.1	Escherichia coli	strain=503025
GCF_003956485.1	Escherichia coli	strain=120899
GCF_003966425.1	Escherichia coli	strain=E2855
GCF_003966445.1	Escherichia coli	strain=E2863
GCF_003966465.1	Escherichia coli	strain=E2865
GCF_003966775.1	Escherichia coli	strain=SK1144
GCF_003971215.1	Escherichia coli	strain=L37
GCF_003991155.1	Escherichia coli	strain=EC17GD31
GCF_003999795.1	Escherichia coli	strain=L65
GCF_004006575.1	Escherichia coli	strain=ECCNB20-2
GCF_004010575.1	Escherichia coli	strain=2009C-3554
GCF_004010595.1	Escherichia coli	strain=2009C-3378
GCF_004010615.1	Escherichia coli	strain=08-3918
GCF_004010635.1	Escherichia coli	strain=06-3462
GCF_004010655.1	Escherichia coli	strain=2009C-4687
GCF_004010675.1	Escherichia coli	strain=2010C-3347
GCF_004010695.1	Escherichia coli	strain=2010C-3142
GCF_004010715.1	Escherichia coli	strain=08-3914
GCF_004011015.1	Escherichia coli	strain=E-1246
GCF_004022505.2	Escherichia coli	strain=MT102
GCF_004088295.1	Escherichia coli	strain=EC25
GCF_004114395.1	Escherichia coli	strain=RS571
GCF_004135125.1	Escherichia coli	strain=NissleGFP_pZE21
GCF_004135165.1	Escherichia coli	strain=U13A
GCF_004135775.1	Escherichia coli	strain=CRE1
GCF_004135815.1	Escherichia coli	strain=CRE10
GCF_004135915.1	Escherichia coli	strain=U14A
GCF_004141955.1	Escherichia coli	strain=U12A
GCF_004193755.1	Escherichia coli	strain=U15A
GCF_004299805.1	Escherichia coli	strain=S65EC
GCF_004301465.1	Escherichia coli	strain=L725
GCF_004328685.1	Escherichia coli	strain=D72
GCF_004358365.1	Escherichia coli	strain=CFSAN027346
GCF_004358385.1	Escherichia coli	strain=CFSAN027350
GCF_004358405.1	Escherichia coli	strain=CFSAN027343
GCF_004358965.1	Escherichia coli	strain=CJ236
GCF_004358985.1	Escherichia coli	strain=BH212
GCF_004368015.1	Escherichia coli	strain=FORC_081
GCF_004377995.2	Escherichia coli	strain=1517k
GCF_004526255.1	Escherichia coli	strain=2 HS-C
GCF_004564035.1	Escherichia coli	strain=04-00955
GCF_004564175.1	Escherichia coli	strain=103
GCF_004759025.1	Escherichia coli	strain=28Eco12
GCF_004771235.1	Escherichia coli	strain=PF9285
GCF_004792495.1	Escherichia coli	strain=PigCaeca_2
GCF_004801575.1	Escherichia coli	strain=PigCaeca_1
GCF_004804185.1	Escherichia coli	strain=377323_2f
GCF_004804205.1	Escherichia coli	strain=382634_2f
GCF_004924255.1	Escherichia coli	strain=YSP8-1
GCF_004924275.1	Escherichia coli	strain=LHM10-1
GCF_004924355.1	Escherichia coli	strain=G3X16-2
GCF_005221505.1	Escherichia coli	strain=150
GCF_005221525.1	Escherichia coli	strain=147
GCF_005221545.1	Escherichia coli	strain=148
GCF_005221565.1	Escherichia coli	strain=149
GCF_005221585.1	Escherichia coli	strain=144
GCF_005221605.1	Escherichia coli	strain=141
GCF_005221625.1	Escherichia coli	strain=137
GCF_005221645.1	Escherichia coli	strain=136
GCF_005221665.1	Escherichia coli	strain=135
GCF_005221685.1	Escherichia coli	strain=134
GCF_005221705.1	Escherichia coli	strain=133
GCF_005221725.1	Escherichia coli	strain=132
GCF_005221745.1	Escherichia coli	strain=130
GCF_005221765.1	Escherichia coli	strain=124
GCF_005221785.1	Escherichia coli	strain=123
GCF_005221805.1	Escherichia coli	strain=120
GCF_005221825.1	Escherichia coli	strain=117
GCF_005221845.1	Escherichia coli	strain=115
GCF_005221865.1	Escherichia coli	strain=116
GCF_005221885.1	Escherichia coli	strain=143
GCF_005221905.1	Escherichia coli	strain=142
GCF_005221925.1	Escherichia coli	strain=140
GCF_005221945.1	Escherichia coli	strain=139
GCF_005221965.1	Escherichia coli	strain=138
GCF_005221985.1	Escherichia coli	strain=131
GCF_005222005.1	Escherichia coli	strain=122
GCF_005222025.1	Escherichia coli	strain=121
GCF_005222045.1	Escherichia coli	strain=119
GCF_005222065.1	Escherichia coli	strain=118
GCF_005222265.1	Escherichia coli	strain=114
GCF_005222285.1	Escherichia coli	strain=112
GCF_005222305.1	Escherichia coli	strain=109
GCF_005222325.1	Escherichia coli	strain=108
GCF_005222345.1	Escherichia coli	strain=106
GCF_005222365.1	Escherichia coli	strain=105
GCF_005222385.1	Escherichia coli	strain=113
GCF_005222405.1	Escherichia coli	strain=111
GCF_005222425.1	Escherichia coli	strain=110
GCF_005222445.1	Escherichia coli	strain=107
GCF_005383105.2	Escherichia coli	strain=ECSC054
GCF_005389605.2	Escherichia coli	strain=JML285
GCF_005391285.2	Escherichia coli	strain=KS-NP019
GCF_005393605.2	Escherichia coli	strain=NS-NP030
GCF_005396225.2	Escherichia coli	strain=SI-NP020
GCF_005484365.1	Escherichia coli	strain=AR24.2b
GCF_005671355.1	Escherichia coli	strain=BA22372
GCF_005886035.1	Escherichia coli	strain=A1_136
GCF_005890115.1	Escherichia coli	strain=BE104
GCF_005954605.1	Escherichia coli	strain=KR2009
GCF_005954625.1	Escherichia coli	strain=EK2009
GCF_005954725.1	Escherichia coli	strain=S17-1
GCF_006088875.1	Escherichia coli	strain=3385
GCF_006337025.1	Escherichia coli	strain=K71-77
GCF_006351885.1	Escherichia coli	strain=FC853_EC
GCF_006352265.1	Escherichia coli	strain=A1_181
GCF_006364695.1	Escherichia coli	strain=FDAARGOS_772
GCF_006536085.2	Escherichia coli	strain=NIPH17_0020
GCF_006537505.2	Escherichia coli	strain=NIPH17_0036
GCF_006777065.1	Escherichia coli	strain=MSHS 472
GCF_006777085.1	Escherichia coli	strain=MSHS 133
GCF_006874785.1	Escherichia coli	strain=ATCC 43889
GCF_006965465.1	Escherichia coli	strain=U1
GCF_007632435.1	Escherichia coli	strain=Ec40743
GCF_007833255.1	Escherichia coli	strain=PU-1
GCF_007833295.1	Escherichia coli	strain=BCE049
GCF_007833875.1	Escherichia coli	strain=UPEC132
GCF_007954215.2	Escherichia coli	strain=KCJ3K291
GCF_007995175.1	Escherichia coli	strain=LD91-1
GCF_008033295.1	Escherichia coli	strain=ATCC BAA-196
GCF_008033315.1	Escherichia coli	strain=ATCC BAA-196
GCF_008065435.1	Escherichia coli	strain=RM9088
GCF_008065455.1	Escherichia coli	strain=RM10410
GCF_008080655.1	Escherichia coli	strain=YY76-1
GCF_008152105.1	Escherichia coli	strain=AR Bank #0349
GCF_008329665.1	Escherichia coli	strain=ST130
GCF_008370755.1	Escherichia coli	strain=ESBL 15
GCF_008375335.1	Escherichia coli	strain=ETEC6
GCF_008632595.1	Escherichia coli	strain=ST95-32
GCF_008642395.1	Escherichia coli	strain=631
GCF_008642415.1	Escherichia coli	strain=1500
GCF_008761455.2	Escherichia coli	strain=RM13752
GCF_008761475.2	Escherichia coli	strain=RM13745
GCF_008761495.2	Escherichia coli	strain=RM11911
GCF_008761515.1	Escherichia coli	strain=RM9245
GCF_008761535.2	Escherichia coli	strain=SJ7
GCF_008807135.1	Escherichia coli	strain=YPE10
GCF_008807155.1	Escherichia coli	strain=YPE12
GCF_008807295.1	Escherichia coli	strain=YPE3
GCF_008807655.1	Escherichia coli	strain=15.TR.026_OXA
GCF_008823185.1	Escherichia coli	strain=PK6
GCF_008824125.1	Escherichia coli	strain=ecMN1F
GCF_008925965.1	Escherichia coli	strain=NZRM4169
GCF_008926085.1	Escherichia coli	strain=NZRM4165
GCF_008926105.1	Escherichia coli	strain=NZRM3614
GCF_008926125.1	Escherichia coli	strain=ERL06-2503
GCF_008926145.1	Escherichia coli	strain=ERL06-2497
GCF_008926165.1	Escherichia coli	strain=ERL06-2442
GCF_008926185.1	Escherichia coli	strain=ERL05-1306
GCF_008926305.1	Escherichia coli	strain=ERL05-0623
GCF_008931135.1	Escherichia coli	strain=ERL04-3476
GCF_008931185.1	Escherichia coli	strain=ERL03-1416
GCF_008931725.1	Escherichia coli	strain=JME67
GCF_008931745.1	Escherichia coli	strain=JME65
GCF_008931765.1	Escherichia coli	strain=JME64
GCF_008931865.1	Escherichia coli	strain=JME66
GCF_008949495.1	Escherichia coli	strain=XDL
GCF_009176965.1	Escherichia coli	strain=GSH8M-2
GCF_009363035.1	Escherichia coli	strain=LAU-OXA
GCF_009395265.1	Escherichia coli	strain=ET12567
GCF_009431955.1	Escherichia coli	strain=HB6
GCF_009432215.1	Escherichia coli	strain=F1 E4
GCF_009432415.1	Escherichia coli	strain=21B8
GCF_009432635.1	Escherichia coli	strain=F3398
GCF_009432795.1	Escherichia coli	strain=M7638
GCF_009432915.1	Escherichia coli	strain=MA11
GCF_009433135.1	Escherichia coli	strain=CV261
GCF_009577985.1	Escherichia coli	strain=CCUG 73778
GCF_009648495.1	Escherichia coli	strain=DH5alpha
GCF_009650035.1	Escherichia coli	strain=AUSMDU00014361
GCF_009663855.1	Escherichia coli	strain=INSC1002
GCF_009664185.1	Escherichia coli	strain=SL112
GCF_009664205.1	Escherichia coli	strain=AQ15
GCF_009664305.1	Escherichia coli	strain=FSIS11705876
GCF_009664455.1	Escherichia coli	strain=AUSMDU00002545
GCF_009671045.1	Escherichia coli	strain=1916D18
GCF_009671085.1	Escherichia coli	strain=1916D6
GCF_009671105.1	Escherichia coli	strain=1919D3
GCF_009671125.1	Escherichia coli	strain=1919D62
GCF_009720605.1	Escherichia coli	strain=ECO2947
GCF_009738145.1	Escherichia coli	strain=NT1F31
GCF_009738455.1	Escherichia coli	strain=RM19259
GCF_009761715.1	Escherichia coli	strain=PT109
GCF_009762385.1	Escherichia coli	strain=P276M
GCF_009832985.1	Escherichia coli	strain=BL21-AI
GCF_009866925.2	Escherichia coli	strain=CFS3246
GCF_009866945.2	Escherichia coli	strain=CFS3273
GCF_009867015.2	Escherichia coli	strain=CFS3292
GCF_009867035.2	Escherichia coli	strain=CFS3313
GCF_009873375.1	Escherichia coli	strain=NCCP 15955
GCF_009905115.1	Escherichia coli	strain=2EC1
GCF_009905135.1	Escherichia coli	strain=94EC
GCF_009905355.1	Escherichia coli	strain=LD27-1
GCF_009909465.1	Escherichia coli	strain=LD39-1
GCF_009909485.1	Escherichia coli	strain=LD26-1
GCF_009909505.1	Escherichia coli	strain=LD93-1
GCF_009913415.1	Escherichia coli	strain=LD22-1
GCF_009914295.1	Escherichia coli	strain=PE15
GCF_009948655.1	Escherichia coli	strain=STEC719
GCF_009949145.1	Escherichia coli	strain=STEC711
GCF_009949705.1	Escherichia coli	strain=STEC409
GCF_009950475.1	Escherichia coli	strain=STEC367
GCF_009950805.1	Escherichia coli	strain=STEC316
GCF_009951245.1	Escherichia coli	strain=STEC313
GCF_009951745.1	Escherichia coli	strain=STEC309
GCF_009952125.1	Escherichia coli	strain=STEC005
GCF_010092405.1	Escherichia coli	strain=GZEC065
GCF_010092965.1	Escherichia coli	strain=201609
GCF_010365325.1	Escherichia coli	strain=9
GCF_010365365.1	Escherichia coli	strain=64
GCF_010365385.1	Escherichia coli	strain=142
GCF_010365405.1	Escherichia coli	strain=61
GCF_010365465.1	Escherichia coli	strain=124
GCF_010365485.1	Escherichia coli	strain=53
GCF_010365545.1	Escherichia coli	strain=38
GCF_010509415.1	Escherichia coli	strain=NBRC 3301
GCF_010668985.1	Escherichia coli	strain=ChlosBP-23-1
GCF_010669005.1	Escherichia coli	strain=PapRG-06-3
GCF_010669025.1	Escherichia coli	strain=PapRG-06-5
GCF_010706435.1	Escherichia coli	strain=GW-AmxH19
GCF_010724935.1	Escherichia coli	strain=E138
GCF_010725305.1	Escherichia coli	strain=E302
GCF_011022275.1	Escherichia coli	strain=190693
GCF_011044355.1	Escherichia coli	strain=EC28
GCF_011045215.1	Escherichia coli	strain=PapRG-04-4
GCF_011045235.1	Escherichia coli	strain=PapM-32-1
GCF_011045255.1	Escherichia coli	strain=E118
GCF_011045275.1	Escherichia coli	strain=E597
GCF_011045295.1	Escherichia coli	strain=E686
GCF_011045875.1	Escherichia coli	strain=ZF31
GCF_011045895.1	Escherichia coli	strain=ZF34
GCF_011064575.1	Escherichia coli	strain=UMB200201_11
GCF_011067085.1	Escherichia coli	strain=3R
GCF_011330935.2	Escherichia coli	strain=p11A
GCF_011331215.2	Escherichia coli	strain=p4A
GCF_011383085.1	Escherichia coli	strain=JL05
GCF_011403355.1	Escherichia coli	strain=2017.15.01CC
GCF_011404215.1	Escherichia coli	strain=2017.01.04CC
GCF_011404355.1	Escherichia coli	strain=2018-01-1CC
GCF_011404475.1	Escherichia coli	strain=2018-06-4CC
GCF_011404595.1	Escherichia coli	strain=2018-10-1CC
GCF_011404755.1	Escherichia coli	strain=2018-11-3CC
GCF_011404895.1	Escherichia coli	strain=2018-02-2CC
GCF_011492885.1	Escherichia coli	strain=T28R
GCF_011492925.1	Escherichia coli	strain=IBS28
GCF_011492985.1	Escherichia coli	strain=T16R
GCF_011691525.1	Escherichia coli	strain=STB20-1
GCF_011996085.1	Escherichia coli	strain=CAU16175
GCF_012044775.1	Escherichia coli	strain=PapM-36-2
GCF_012149945.1	Escherichia coli	strain=09-02E
GCF_012221365.1	Escherichia coli	strain=8-3-DC15
GCF_012221565.1	Escherichia coli	strain=8-3-Ti3
GCF_012278675.1	Escherichia coli	strain=54
GCF_012516455.1	Escherichia coli	strain=SFE8
GCF_012934435.1	Escherichia coli	strain=SCU-102
GCF_012934455.1	Escherichia coli	strain=SCU-105
GCF_012934475.1	Escherichia coli	strain=SCU-108
GCF_012934495.1	Escherichia coli	strain=SCU-109
GCF_012934515.1	Escherichia coli	strain=SCU-111
GCF_012934535.1	Escherichia coli	strain=SCU-112
GCF_012934555.1	Escherichia coli	strain=SCU-116
GCF_012934595.1	Escherichia coli	strain=SCU-122
GCF_012934615.1	Escherichia coli	strain=SCU-123
GCF_012934635.1	Escherichia coli	strain=SCU-124
GCF_012934655.2	Escherichia coli	strain=SCU-125
GCF_012934675.1	Escherichia coli	strain=SCU-152
GCF_012934695.1	Escherichia coli	strain=SCU-301
GCF_012934715.1	Escherichia coli	strain=SCU-313
GCF_012934765.1	Escherichia coli	strain=SCU-387
GCF_012934785.1	Escherichia coli	strain=SCU-484
GCF_012935215.1	Escherichia coli	strain=CVM N18EC0432
GCF_012974525.1	Escherichia coli	strain=C21
GCF_012974565.1	Escherichia coli	strain=SCU-101
GCF_012974805.1	Escherichia coli	strain=ATCC 25922
GCF_013004045.1	Escherichia coli	strain=HB37
GCF_013084945.1	Escherichia coli	strain=SCU-306
GCF_013085025.1	Escherichia coli	strain=SCU-482
GCF_013085185.1	Escherichia coli	strain=SCU-106
GCF_013085205.1	Escherichia coli	strain=SCU-485
GCF_013085865.1	Escherichia coli	strain=SCU-308
GCF_013085905.2	Escherichia coli	strain=SCU-204
GCF_013112335.1	Escherichia coli	strain=GF3-3
GCF_013166855.1	Escherichia coli	strain=NEBExpress_Iq
GCF_013166875.1	Escherichia coli	strain=T7Express_Crystal
GCF_013166895.1	Escherichia coli	strain=T7Express_LysY
GCF_013166935.1	Escherichia coli	strain=NEBExpress
GCF_013166955.1	Escherichia coli	strain=Nico21(DE3)
GCF_013166995.1	Escherichia coli	strain=Dam/Dcm
GCF_013167035.1	Escherichia coli	strain=NEB10-beta
GCF_013167055.1	Escherichia coli	strain=NEB_Turbo
GCF_013167075.1	Escherichia coli	strain=NEB5-alpha_F'Iq
GCF_013201175.1	Escherichia coli	strain=CP131_Sichuan
GCF_013201195.1	Escherichia coli	strain=CP66-6_Sichuan
GCF_013201215.1	Escherichia coli	strain=CP61_Sichuan
GCF_013201235.1	Escherichia coli	strain=CP8-3_Sichuan
GCF_013201255.1	Escherichia coli	strain=CP55_Sichuan
GCF_013201505.1	Escherichia coli
GCF_013201525.1	Escherichia coli
GCF_013282195.1	Escherichia coli	strain=NMBU_ W06E18
GCF_013282275.1	Escherichia coli	strain=NMBU_W05E18
GCF_013282335.1	Escherichia coli	strain=NMBU-W13E19
GCF_013282355.1	Escherichia coli	strain=NMBU-W10C18
GCF_013305705.1	Escherichia coli	strain=ampC_0069
GCF_013315675.1	Escherichia coli	strain=SCU-176
GCF_013315695.1	Escherichia coli	strain=SCU-172
GCF_013315715.1	Escherichia coli	strain=SCU-171
GCF_013315735.1	Escherichia coli	strain=SCU-115
GCF_013315755.1	Escherichia coli	strain=SCU-316
GCF_013315975.1	Escherichia coli	strain=SCU-113
GCF_013315995.1	Escherichia coli	strain=SCU-104
GCF_013317085.1	Escherichia coli	strain=MS6193
GCF_013340785.1	Escherichia coli	strain=TUM18530
GCF_013340805.1	Escherichia coli	strain=TUM18780
GCF_013340825.1	Escherichia coli	strain=TUM18781
GCF_013342925.1	Escherichia coli	strain=LWY24
GCF_013357345.1	Escherichia coli	strain=MS6192
GCF_013357365.1	Escherichia coli	strain=RM13322
GCF_013371685.1	Escherichia coli	strain=AH01
GCF_013371725.1	Escherichia coli	strain=AH25
GCF_013371745.1	Escherichia coli	strain=AH62
GCF_013372305.1	Escherichia coli	strain=EcPF40
GCF_013372325.1	Escherichia coli	strain=EcPF18
GCF_013372345.1	Escherichia coli	strain=EcPF16
GCF_013372365.1	Escherichia coli	strain=EcPF15
GCF_013372385.1	Escherichia coli	strain=EcPF14
GCF_013372425.1	Escherichia coli	strain=EcPF5
GCF_013374235.2	Escherichia coli	strain=M505
GCF_013374255.1	Escherichia coli	strain=YJ1
GCF_013374295.2	Escherichia coli	strain=YJ4
GCF_013374315.1	Escherichia coli	strain=YJ6
GCF_013374335.1	Escherichia coli	strain=F070
GCF_013376515.1	Escherichia coli	strain=17MR471
GCF_013376575.1	Escherichia coli	strain=ARL09/232
GCF_013376895.1	Escherichia coli	strain=357900
GCF_013388275.1	Escherichia coli	strain=550
GCF_013389615.1	Escherichia coli	strain=AMSCJX04
GCF_013389695.1	Escherichia coli	strain=AH65
GCF_013390265.1	Escherichia coli	strain=M1/5
GCF_013391825.1	Escherichia coli	strain=AMSCJX03
GCF_013393825.1	Escherichia coli	strain=FT130
GCF_013394575.1	Escherichia coli	strain=K56-43-un
GCF_013402855.1	Escherichia coli	strain=EC2
GCF_013402895.1	Escherichia coli	strain=EC1
GCF_013423805.1	Escherichia coli	strain=SY3626C5
GCF_013425935.1	Escherichia coli	strain=SY3626C1
GCF_013425955.1	Escherichia coli	strain=2D
GCF_013426075.1	Escherichia coli	strain=WCHEC035123
GCF_013426095.1	Escherichia coli	strain=WCHEC035125
GCF_013459015.1	Escherichia coli	strain=CE1803A
GCF_013459175.1	Escherichia coli	strain=CE1628
GCF_013694285.1	Escherichia coli	strain=1506
GCF_013694325.1	Escherichia coli	strain=C9
GCF_013694345.1	Escherichia coli	strain=SY3626_hybrid
GCF_013694465.1	Escherichia coli	strain=C7
GCF_014058445.2	Escherichia coli	strain=MBT-5
GCF_014075335.1	Escherichia coli	strain=90-1
GCF_014075475.1	Escherichia coli	strain=74-2
GCF_014075595.1	Escherichia coli	strain=63-2
GCF_014075795.1	Escherichia coli	strain=58-3
GCF_014075915.1	Escherichia coli	strain=33-6
GCF_014076685.2	Escherichia coli	strain=1409
GCF_014117345.2	Escherichia coli	strain=E2348/69
GCF_014117405.1	Escherichia coli	strain=BUCT2930
GCF_014157395.1	Escherichia coli	strain=WP2-W18-ESBL-10
GCF_014160155.1	Escherichia coli	strain=WP5-S17-ESBL-11
GCF_014162235.1	Escherichia coli	strain=WP8-S17-ESBL-08
GCF_014168595.1	Escherichia coli	strain=WP2-W18-CRE-03
GCF_014168675.1	Escherichia coli	strain=WP2-W18-ESBL-08
GCF_014168735.1	Escherichia coli	strain=WP2-S18-ESBL-07
GCF_014168775.1	Escherichia coli	strain=WP3-W18-CRE-03
GCF_014168835.1	Escherichia coli	strain=WP3-W18-ESBL-07
GCF_014168855.1	Escherichia coli	strain=WP3-W18-ESBL-08
GCF_014168955.1	Escherichia coli	strain=WP3-S18-ESBL-08
GCF_014168975.1	Escherichia coli	strain=WP3-S18-ESBL-09
GCF_014169015.1	Escherichia coli	strain=WP4-S17-ESBL-03
GCF_014169035.1	Escherichia coli	strain=WP4-S17-ESBL-08
GCF_014169095.1	Escherichia coli	strain=WP4-W18-ESBL-08
GCF_014169115.1	Escherichia coli	strain=WP4-W18-ESBL-09
GCF_014169155.1	Escherichia coli	strain=WP4-S18-ESBL-08
GCF_014169175.1	Escherichia coli	strain=WP4-S18-ESBL-09
GCF_014169195.1	Escherichia coli	strain=WP5-S17-ESBL-10
GCF_014169275.1	Escherichia coli	strain=WP5-W18-ESBL-11
GCF_014169395.1	Escherichia coli	strain=WP5-S18-ESBL-07
GCF_014169415.1	Escherichia coli	strain=WP5-S18-ESBL-08
GCF_014169435.1	Escherichia coli	strain=WP5-S18-ESBL-09
GCF_014169455.1	Escherichia coli	strain=WP7-S17-ESBL-01
GCF_014169475.1	Escherichia coli	strain=WP7-S17-ESBL-04
GCF_014169575.1	Escherichia coli	strain=WP7-S18-ESBL-09
GCF_014169595.1	Escherichia coli	strain=WP8-S17-ESBL-05
GCF_014169615.1	Escherichia coli	strain=WP8-S17-ESBL-12
GCF_014169695.1	Escherichia coli	strain=WP8-S18-CRE-02
GCF_014169775.1	Escherichia coli	strain=WP8-S18-ESBL-07
GCF_014169855.1	Escherichia coli	strain=WP9-S17-ESBL-11
GCF_014169895.1	Escherichia coli	strain=BEC1-S17-ESBL-07
GCF_014169915.1	Escherichia coli	strain=BEC1-S17-ESBL-09
GCF_014169995.1	Escherichia coli	strain=IDR1900005638-01-02
GCF_014170615.1	Escherichia coli	strain=181.1
GCF_014170675.1	Escherichia coli	strain=64.1
GCF_014170975.1	Escherichia coli	strain=268.2
GCF_014171015.1	Escherichia coli	strain=WP4-S18-ESBL-07
GCF_014189395.1	Escherichia coli	strain=N18-04097
GCF_014295215.1	Escherichia coli	strain=G8
GCF_014295235.1	Escherichia coli	strain=G6/7
GCF_014295255.1	Escherichia coli	strain=G4/9
GCF_014295275.1	Escherichia coli	strain=G3/10
GCF_014295295.1	Escherichia coli	strain=G5
GCF_014295315.1	Escherichia coli	strain=G1/2
GCF_014338505.1	Escherichia coli	strain=MFDpir
GCF_014338525.1	Escherichia coli	strain=ST18
GCF_014361285.1	Escherichia coli	strain=EC96
GCF_014522225.1	Escherichia coli	strain=EC931
GCF_014522245.1	Escherichia coli	strain=UPEC_U013
GCF_014541045.1	Escherichia coli	strain=DA61218
GCF_014605875.1	Escherichia coli	strain=EC93
GCF_014607515.1	Escherichia coli	strain=RM9872-C1
GCF_014622725.1	Escherichia coli	strain=LD67-1
GCF_014656605.1	Escherichia coli	strain=M11957
GCF_014656625.1	Escherichia coli	strain=M00057
GCF_014679325.1	Escherichia coli	strain=HUE1
GCF_014705965.1	Escherichia coli	strain=WEM25
GCF_014805805.1	Escherichia coli	strain=SMBL
GCF_014825845.1	Escherichia coli	strain=20R2R
GCF_014826015.1	Escherichia coli	strain=JS316
GCF_014854575.1	Escherichia coli	strain=C311
GCF_014854635.1	Escherichia coli	strain=L3Cip3
GCF_014854675.1	Escherichia coli	strain=K_EC180
GCF_014858525.1	Escherichia coli	strain=UTI89
GCF_014863625.1	Escherichia coli	strain=AML001_ev03
GCF_014863645.1	Escherichia coli	strain=AML001_ev02
GCF_014863665.1	Escherichia coli	strain=AML001_ev01
GCF_014863685.1	Escherichia coli	strain=AML001_par
GCF_014863705.1	Escherichia coli	strain=AML003_ev03
GCF_014863725.1	Escherichia coli	strain=AML003_ev02
GCF_014863745.1	Escherichia coli	strain=AML003_ev01
GCF_014863765.1	Escherichia coli	strain=AML002_ev03
GCF_014863785.1	Escherichia coli	strain=AML003_par
GCF_014863805.1	Escherichia coli	strain=AML002_ev02
GCF_014863825.1	Escherichia coli	strain=AML002_ev01
GCF_014863845.1	Escherichia coli	strain=AML002_par
GCF_014904145.2	Escherichia coli	strain=NT1W25
GCF_014904175.2	Escherichia coli	strain=NT1N28
GCF_014904185.2	Escherichia coli	strain=NT1W22
GCF_014904235.2	Escherichia coli	strain=NT1N25
GCF_014904265.2	Escherichia coli	strain=NT1F34
GCF_014904315.2	Escherichia coli	strain=NT1F25
GCF_014904435.2	Escherichia coli	strain=NT1F10
GCF_014930915.1	Escherichia coli	strain=KC-Dl-1
GCF_014962565.1	Escherichia coli	strain=M7424
GCF_015033265.1	Escherichia coli	strain=ERP001
GCF_015135355.1	Escherichia coli	strain=STW0522-31
GCF_015136715.1	Escherichia coli	strain=STN0717-11
GCF_015136895.1	Escherichia coli	strain=STN0717-20
GCF_015138575.1	Escherichia coli	strain=THO-003
GCF_015138955.1	Escherichia coli	strain=THO-006
GCF_015139155.1	Escherichia coli	strain=THO-008
GCF_015139375.1	Escherichia coli	strain=THO-010
GCF_015139735.1	Escherichia coli	strain=THO-015
GCF_015290725.1	Escherichia coli	strain=25DN
GCF_015291785.1	Escherichia coli	strain=R1
GCF_015508805.1	Escherichia coli	strain=JE86-ST02
GCF_015509005.1	Escherichia coli	strain=JE86-ST05
GCF_015571535.1	Escherichia coli	strain=Res13-Sevr-PER07-33
GCF_015571555.1	Escherichia coli	strain=Res13-Sevr-PER06-05-b-A
GCF_015571615.1	Escherichia coli	strain=Res13-Lact-PER12-33-A
GCF_015571635.1	Escherichia coli	strain=Res13-Lact-PER04-33
GCF_015571655.1	Escherichia coli	strain=Res13-Lact-PER02-33
GCF_015571755.1	Escherichia coli	strain=Res13-Lact-PEA14-20
GCF_015571775.1	Escherichia coli	strain=Res13-Lact-PEA06-10
GCF_015571815.1	Escherichia coli	strain=Res13-Lact-PEB14-36
GCF_015571835.1	Escherichia coli	strain=Res13-Lact-PEB01-20
GCF_015571875.1	Escherichia coli	strain=Res13-Lact-ER02-39
GCF_015571955.1	Escherichia coli	strain=Res13-Lact-EB12-05
GCF_015649805.1	Escherichia coli	strain=20
GCF_015910185.1	Escherichia coli	strain=Eco-15
GCF_016026195.1	Escherichia coli	strain=FDAARGOS_946
GCF_016026235.1	Escherichia coli	strain=FDAARGOS_944
GCF_016026335.1	Escherichia coli	strain=FDAARGOS_943
GCF_016026375.1	Escherichia coli	strain=FDAARGOS_941
GCF_016126995.1	Escherichia coli	strain=FDAARGOS_1058
GCF_016127695.1	Escherichia coli	strain=FDAARGOS_1059
GCF_016132505.1	Escherichia coli	strain=ZLWT
GCF_016403625.2	Escherichia coli	strain=STEC2018-607
GCF_016403675.2	Escherichia coli	strain=STEC2018-553
GCF_016403875.2	Escherichia coli	strain=STEC2017-197
GCF_016403975.2	Escherichia coli	strain=STEC17-190
GCF_016404015.2	Escherichia coli	strain=STEC17-183
GCF_016404165.2	Escherichia coli	strain=S19-651
GCF_016404325.2	Escherichia coli	strain=S19-141
GCF_016404405.2	Escherichia coli	strain=P15-385
GCF_016404485.2	Escherichia coli	strain=2018-166
GCF_016432785.1	Escherichia coli	strain=1EC213
GCF_016432805.1	Escherichia coli	strain=1EC187
GCF_016446335.1	Escherichia coli	strain=QEC11-421
GCF_016592875.1	Escherichia coli	strain=2018-18.25PC
GCF_016598635.1	Escherichia coli	strain=TCM3e1
GCF_016659085.1	Escherichia coli	strain=CV601
GCF_016696665.1	Escherichia coli	strain=U90
GCF_016728085.1	Escherichia coli	strain=FDAARGOS_1077
GCF_016757655.1	Escherichia coli	strain=M-17
GCF_016767775.1	Escherichia coli	strain=MS1170
GCF_016772495.1	Escherichia coli	strain=EF7-18-58
GCF_016774415.1	Escherichia coli	strain=J53-p1-pV-hybrid-1
GCF_016775805.1	Escherichia coli	strain=RIVM_C030256
GCF_016775825.1	Escherichia coli	strain=RIVM_C029952
GCF_016775845.1	Escherichia coli	strain=RIVM_C018567
GCF_016775865.1	Escherichia coli	strain=RIVM_C030300
GCF_016775885.1	Escherichia coli	strain=RIVM_C030453
GCF_016775905.1	Escherichia coli	strain=RIVM_C030443
GCF_016775925.1	Escherichia coli	strain=RIVM_C029324
GCF_016775945.1	Escherichia coli	strain=RIVM_C029020
GCF_016775965.1	Escherichia coli	strain=RIVM_C029951
GCF_016775985.1	Escherichia coli	strain=RIVM_C030371
GCF_016776005.1	Escherichia coli	strain=RIVM_C029494
GCF_016776025.1	Escherichia coli	strain=RIVM_C030197
GCF_016776045.1	Escherichia coli	strain=RIVM_C018563
GCF_016776065.1	Escherichia coli	strain=RIVM_C017997
GCF_016776085.1	Escherichia coli	strain=RIVM_C028613
GCF_016776105.1	Escherichia coli	strain=RIVM_C029042
GCF_016776125.1	Escherichia coli	strain=RIVM_C028497
GCF_016776145.1	Escherichia coli	strain=RIVM_C028568
GCF_016776165.1	Escherichia coli	strain=RIVM_C029033
GCF_016776185.1	Escherichia coli	strain=RIVM_C028786
GCF_016776205.1	Escherichia coli	strain=RIVM_C028803
GCF_016776225.1	Escherichia coli	strain=RIVM_C028724
GCF_016776245.1	Escherichia coli	strain=RIVM_C028536
GCF_016776265.1	Escherichia coli	strain=RIVM_C018576
GCF_016776285.1	Escherichia coli	strain=RIVM_C028620
GCF_016776305.1	Escherichia coli	strain=RIVM_C017887
GCF_016776325.1	Escherichia coli	strain=RIVM_C018583
GCF_016776345.1	Escherichia coli	strain=RIVM_C018404
GCF_016776365.1	Escherichia coli	strain=RIVM_C018249
GCF_016776385.1	Escherichia coli	strain=RIVM_C018220
GCF_016779865.1	Escherichia coli	strain=RIVM_C018699
GCF_016780285.1	Escherichia coli	strain=RIVM_C011532
GCF_016780415.1	Escherichia coli	strain=RIVM_C012087
GCF_016780575.1	Escherichia coli	strain=RIVM_C018707
GCF_016780725.1	Escherichia coli	strain=EE72d
GCF_016803855.1	Escherichia coli	strain=RUT3575
GCF_016803875.1	Escherichia coli	strain=FHI_NMBU_11
GCF_016803915.1	Escherichia coli	strain=FHI_NMBU_10
GCF_016806005.1	Escherichia coli	strain=XH988
GCF_016806045.1	Escherichia coli	strain=XH992
GCF_016864175.1	Escherichia coli	strain=DE17
GCF_016888925.1	Escherichia coli	strain=FDAARGOS_1260
GCF_016888965.1	Escherichia coli	strain=FDAARGOS_1261
GCF_016889025.1	Escherichia coli	strain=FDAARGOS_1251
GCF_016889045.1	Escherichia coli	strain=FDAARGOS_1255
GCF_016889085.1	Escherichia coli	strain=FDAARGOS_1256
GCF_016889105.1	Escherichia coli	strain=FDAARGOS_1254
GCF_016889125.1	Escherichia coli	strain=FDAARGOS_1249
GCF_016889185.1	Escherichia coli	strain=FDAARGOS_1257
GCF_016889265.1	Escherichia coli	strain=FDAARGOS_1264
GCF_016889325.1	Escherichia coli	strain=FDAARGOS_1258
GCF_016889505.1	Escherichia coli	strain=ECY44
GCF_016889525.1	Escherichia coli	strain=EA7
GCF_016889545.1	Escherichia coli	strain=EA2
GCF_016889565.1	Escherichia coli	strain=EA13
GCF_016889605.1	Escherichia coli	strain=FDAARGOS_1268
GCF_016889625.1	Escherichia coli	strain=FDAARGOS_1262
GCF_016889685.1	Escherichia coli	strain=FDAARGOS_1267
GCF_016889725.1	Escherichia coli	strain=FDAARGOS_1252
GCF_016889845.1	Escherichia coli	strain=FDAARGOS_1248
GCF_016889865.1	Escherichia coli	strain=FDAARGOS_1253
GCF_016889905.1	Escherichia coli	strain=FDAARGOS_1259
GCF_016890005.1	Escherichia coli	strain=FDAARGOS_1250
GCF_016890045.1	Escherichia coli	strain=FDAARGOS_1265
GCF_016890105.1	Escherichia coli	strain=FDAARGOS_1266
GCF_016903275.1	Escherichia coli	strain=FDAARGOS_1282
GCF_016903315.1	Escherichia coli	strain=FDAARGOS_1289
GCF_016903335.1	Escherichia coli	strain=FDAARGOS_1295
GCF_016903375.1	Escherichia coli	strain=FDAARGOS_1286
GCF_016903435.1	Escherichia coli	strain=FDAARGOS_1302
GCF_016903535.1	Escherichia coli	strain=FDAARGOS_1373
GCF_016903595.1	Escherichia coli	strain=FDAARGOS_1279
GCF_016903615.1	Escherichia coli	strain=FDAARGOS_1304
GCF_016903815.1	Escherichia coli	strain=FDAARGOS_1280
GCF_016903835.1	Escherichia coli	strain=FDAARGOS_1299
GCF_016903855.1	Escherichia coli	strain=FDAARGOS_1291
GCF_016903915.1	Escherichia coli	strain=FDAARGOS_1300
GCF_016903935.1	Escherichia coli	strain=FDAARGOS_1288
GCF_016903995.1	Escherichia coli	strain=FDAARGOS_1337
GCF_016904055.1	Escherichia coli	strain=FDAARGOS_1293
GCF_016904075.1	Escherichia coli	strain=FDAARGOS_1303
GCF_016904115.1	Escherichia coli	strain=FDAARGOS_1290
GCF_016904175.1	Escherichia coli	strain=FDAARGOS_1372
GCF_016904195.1	Escherichia coli	strain=FDAARGOS_1296
GCF_016904235.1	Escherichia coli	strain=FDAARGOS_1287
GCF_016904255.1	Escherichia coli	strain=FDAARGOS_1371
GCF_016904335.1	Escherichia coli	strain=FDAARGOS_1370
GCF_016904395.1	Escherichia coli	strain=FDAARGOS_1277
GCF_016904435.1	Escherichia coli	strain=FDAARGOS_1301
GCF_016904455.1	Escherichia coli	strain=FDAARGOS_1298
GCF_016904475.1	Escherichia coli	strain=FDAARGOS_1292
GCF_016904495.1	Escherichia coli	strain=FDAARGOS_1281
GCF_016904535.1	Escherichia coli	strain=FDAARGOS_1297
GCF_016904555.1	Escherichia coli	strain=FDAARGOS_1285
GCF_016904575.1	Escherichia coli	strain=FDAARGOS_1276
GCF_016904615.1	Escherichia coli	strain=FDAARGOS_1283
GCF_016904655.1	Escherichia coli	strain=FDAARGOS_1284
GCF_016939795.1	Escherichia coli	strain=ESC53083
GCF_016942475.1	Escherichia coli	strain=BS74R-D
GCF_016942505.1	Escherichia coli	strain=BS90R-A
GCF_016942535.1	Escherichia coli	strain=BS15R-A
GCF_016942575.1	Escherichia coli	strain=EM22-18-53
GCF_016942595.1	Escherichia coli	strain=EM20-18-50
GCF_016942615.1	Escherichia coli	strain=EM18-18-42
GCF_016942635.1	Escherichia coli	strain=EM10-18-28
GCF_016942655.1	Escherichia coli	strain=EM06-18-14
GCF_016944655.1	Escherichia coli	strain=EF7-18-51
GCF_016944675.1	Escherichia coli	strain=EF5-18-41
GCF_016944695.1	Escherichia coli	strain=EH10-18-47
GCF_016944715.1	Escherichia coli	strain=EH09-18-41
GCF_016944735.1	Escherichia coli	strain=EH08-18-36
GCF_016944755.1	Escherichia coli	strain=EH01-18-04-A
GCF_016944775.1	Escherichia coli	strain=EH01-18-02
GCF_017088405.1	Escherichia coli	strain=99COLEC
GCF_017088425.1	Escherichia coli	strain=88COLEC
GCF_017088445.1	Escherichia coli	strain=40EC
GCF_017088465.1	Escherichia coli	strain=65COLEC
GCF_017088485.1	Escherichia coli	strain=30COLEC
GCF_017161035.1	Escherichia coli	strain=C439
GCF_017161345.1	Escherichia coli	strain=RCAD0514
GCF_017310055.1	Escherichia coli	strain=LZYWN_4
GCF_017310445.1	Escherichia coli	strain=IR53017
GCF_017338715.1	Escherichia coli	strain=11202
GCF_017348835.2	Escherichia coli	strain=E105
GCF_017352035.1	Escherichia coli	strain=EcPNK004
GCF_017352055.1	Escherichia coli	strain=EcPNK006
GCF_017352075.1	Escherichia coli	strain=EcPF20
GCF_017356665.1	Escherichia coli	strain=UPEC129
GCF_017357505.1	Escherichia coli	strain=ATCC 25922
GCF_017579865.1	Escherichia coli	strain=AR Bank #0346
GCF_017603565.1	Escherichia coli	strain=SB0258h1
GCF_017604265.1	Escherichia coli	strain=K1508
GCF_017638965.1	Escherichia coli	strain=SBF45
GCF_017638985.1	Escherichia coli	strain=SBF22
GCF_017639005.1	Escherichia coli	strain=P19_598
GCF_017639025.1	Escherichia coli	strain=OW1E2
GCF_017639045.1	Escherichia coli	strain=ESBL_DR28
GCF_017639105.1	Escherichia coli	strain=ABW_S38
GCF_017639125.1	Escherichia coli	strain=ABW_A33
GCF_017639145.1	Escherichia coli	strain=ABW_A32
GCF_017639165.1	Escherichia coli	strain=027_SK3
GCF_017639185.1	Escherichia coli	strain=ABW_A19
GCF_017654165.1	Escherichia coli	strain=LWY6
GCF_017743075.1	Escherichia coli	strain=EC-JS426
GCF_017815815.1	Escherichia coli	strain=SCU-101
GCF_017868515.1	Escherichia coli	strain=QDFD216
GCF_017900955.1	Escherichia coli	strain=JA0265
GCF_017900975.1	Escherichia coli	strain=JA0266
GCF_017900995.1	Escherichia coli	strain=JA0257
GCF_017901015.1	Escherichia coli	strain=NC101
GCF_017903455.1	Escherichia coli	strain=PK5074
GCF_018075285.1	Escherichia coli	strain=EC2341
GCF_018075305.1	Escherichia coli	strain=2547
GCF_018075345.1	Escherichia coli	strain=T159A
GCF_018128405.1	Escherichia coli	strain=3347558
GCF_018141125.1	Escherichia coli	strain=EC31
GCF_018141145.1	Escherichia coli	strain=EC50
GCF_018141225.1	Escherichia coli	strain=E166
GCF_018141245.1	Escherichia coli	strain=CT29
GCF_018141265.1	Escherichia coli	strain=CT30
GCF_018199975.1	Escherichia coli	strain=EC11
GCF_018223665.1	Escherichia coli	strain=MFDS1006657
GCF_018255835.1	Escherichia coli	strain=SH19PTE6
GCF_018279085.1	Escherichia coli	strain=J-8
GCF_018279125.1	Escherichia coli	strain=19-5
GCF_018279225.1	Escherichia coli	strain=tcmA_3
GCF_018279585.1	Escherichia coli	strain=ATCC 98082
GCF_018316615.1	Escherichia coli	strain=EC16
GCF_018323825.1	Escherichia coli	strain=Ec387
GCF_018343835.1	Escherichia coli	strain=JA0072
GCF_018361365.1	Escherichia coli	strain=184/2aE
GCF_018394415.1	Escherichia coli	strain=CS18F
GCF_018415975.1	Escherichia coli	strain=TCM_B_2
GCF_018415995.1	Escherichia coli	strain=EC_J_9
GCF_018417715.1	Escherichia coli	strain=K-12 J53
GCF_018460065.1	Escherichia coli	strain=no107
GCF_018628815.1	Escherichia coli	strain=Stbl4
GCF_018734065.1	Escherichia coli	strain=F11
GCF_018771465.1	Escherichia coli	strain=Survcare253
GCF_018771545.1	Escherichia coli	strain=Survcare045
GCF_018771585.1	Escherichia coli	strain=Survcare321
GCF_018798845.1	Escherichia coli	strain=AVS0096
GCF_018884065.1	Escherichia coli	strain=E2
GCF_018884265.1	Escherichia coli	strain=B7A
GCF_018884285.1	Escherichia coli	strain=E7476
GCF_018884305.1	Escherichia coli	strain=WS3294A
GCF_018884325.1	Escherichia coli	strain=WS4437A-1
GCF_018884345.1	Escherichia coli	strain=025542-1
GCF_018884365.1	Escherichia coli	strain=WS1933D
GCF_018884385.1	Escherichia coli	strain=TW10722
GCF_018884405.1	Escherichia coli	strain=TW10598
GCF_018884425.1	Escherichia coli	strain=TW10590
GCF_018884465.1	Escherichia coli	strain=TD225-C4
GCF_018884485.1	Escherichia coli	strain=E275 a
GCF_018884505.1	Escherichia coli	strain=E2528-C1
GCF_018884525.1	Escherichia coli	strain=B2C
GCF_018884545.1	Escherichia coli	strain=DS26-1
GCF_018884565.1	Escherichia coli	strain=WS0115A
GCF_018884585.1	Escherichia coli	strain=LSN03-016011/A
GCF_018966785.1	Escherichia coli	strain=MSI001
GCF_018966845.1	Escherichia coli	strain=GD33
GCF_018968645.1	Escherichia coli	strain=NC19
GCF_018972045.1	Escherichia coli	strain=XH1815
GCF_018972205.1	Escherichia coli	strain=S22EC
GCF_018972225.1	Escherichia coli	strain=S21EC
GCF_018972245.1	Escherichia coli	strain=S10EC
GCF_018972265.1	Escherichia coli	strain=S103EC
GCF_018988345.1	Escherichia coli	strain=XJW9B263
GCF_018988385.1	Escherichia coli	strain=XJW9B277
GCF_019086825.1	Escherichia coli	strain=702/18
GCF_019091005.1	Escherichia coli	strain=ST865
GCF_019192625.1	Escherichia coli	strain=JM83
GCF_019211745.1	Escherichia coli	strain=Sx181-0-1
GCF_019334385.1	Escherichia coli	strain=DL21
GCF_019334645.1	Escherichia coli	strain=GB2005
GCF_019334665.1	Escherichia coli	strain=GB2005-delet-a-f
GCF_019355455.1	Escherichia coli	strain=Ec42
GCF_019355475.1	Escherichia coli	strain=EC45
GCF_019355495.1	Escherichia coli	strain=Ec55
GCF_019426265.1	Escherichia coli	strain=Ec-FL1-1X
GCF_019428525.1	Escherichia coli	strain=Dog168
GCF_019428545.1	Escherichia coli	strain=OV24
GCF_019428565.1	Escherichia coli	strain=M70
GCF_019428585.1	Escherichia coli	strain=M45
GCF_019428605.1	Escherichia coli	strain=M24
GCF_019428625.1	Escherichia coli	strain=PK8217
GCF_019428645.1	Escherichia coli	strain=PK8568
GCF_019428665.1	Escherichia coli	strain=PK8277
GCF_019428705.1	Escherichia coli	strain=PK8241
GCF_019428725.1	Escherichia coli	strain=PK8276
GCF_019428745.1	Escherichia coli	strain=PK8261
GCF_019428765.1	Escherichia coli	strain=PK8275
GCF_019428785.1	Escherichia coli	strain=PK8566
GCF_019431145.1	Escherichia coli	strain=PC6
GCF_019431165.1	Escherichia coli	strain=SJC33
GCF_019431185.1	Escherichia coli	strain=135
GCF_019434375.1	Escherichia coli	strain=L3452210II
GCF_019443365.1	Escherichia coli	strain=PK5086
GCF_019443605.1	Escherichia coli	strain=UPEC-455U/190220
GCF_019443685.1	Escherichia coli	strain=UPEC-774U/190308
GCF_019551815.1	Escherichia coli	strain=CY708
GCF_019551835.1	Escherichia coli	strain=CY706
GCF_019551855.1	Escherichia coli	strain=CY598
GCF_019599065.1	Escherichia coli	strain=TOP10
GCF_019614825.1	Escherichia coli	strain=ST866
GCF_019645795.1	Escherichia coli	strain=XL10-gold-ultracompetent
GCF_019645975.1	Escherichia coli	strain=25POL
GCF_019645995.1	Escherichia coli	strain=XL1-Blue
GCF_019646015.1	Escherichia coli	strain=Stbl4
GCF_019710415.1	Escherichia coli	strain=EC1722-1
GCF_019720795.1	Escherichia coli	strain=Ec1079
GCF_019802685.1	Escherichia coli	strain=WW2
GCF_019843995.1	Escherichia coli	strain=PC-NDM34
GCF_019844015.1	Escherichia coli	strain=NDM_12_14482
GCF_019844035.1	Escherichia coli	strain=NDM_11.16372
GCF_019890835.1	Escherichia coli	strain=VCSW5
GCF_019890855.1	Escherichia coli	strain=VCSW7
GCF_019891035.1	Escherichia coli	strain=AL.H8
GCF_019915505.1	Escherichia coli	strain=SCAID URN1-2021 (19/278)
GCF_019915525.1	Escherichia coli	strain=SCAID WND1-2021 (1/128)
GCF_019915545.1	Escherichia coli	strain=SCAID WND2-2021 (3/145)
GCF_019969485.1	Escherichia coli	strain=0H15
GCF_019969505.1	Escherichia coli	strain=0H18
GCF_019969525.1	Escherichia coli	strain=0H23
GCF_019969545.1	Escherichia coli	strain=0H24
GCF_019969565.1	Escherichia coli	strain=0H25
GCF_019969585.1	Escherichia coli	strain=0H26
GCF_019969605.1	Escherichia coli	strain=CT01
GCF_019969625.1	Escherichia coli	strain=CT02
GCF_019969645.1	Escherichia coli	strain=AH02
GCF_019970895.1	Escherichia coli	strain=CX08
GCF_019970955.1	Escherichia coli	strain=CX12
GCF_019970975.1	Escherichia coli	strain=AH04
GCF_019970995.1	Escherichia coli	strain=AH21
GCF_019971015.1	Escherichia coli	strain=CX04
GCF_019971035.1	Escherichia coli	strain=CX05
GCF_019971055.1	Escherichia coli	strain=CX07
GCF_019971075.1	Escherichia coli	strain=CX15
GCF_019971115.1	Escherichia coli	strain=CX21
GCF_019973795.1	Escherichia coli	strain=FUJ80154
GCF_019976835.1	Escherichia coli	strain=E148
GCF_019976915.1	Escherichia coli	strain=E189
GCF_020023255.1	Escherichia coli	strain=K-12 sub
GCF_020034575.1	Escherichia coli	strain=BL21-RIPL
GCF_020034595.1	Escherichia coli	strain=Rosetta2-DE3
GCF_020034635.1	Escherichia coli	strain=JNU
GCF_020042705.1	Escherichia coli	strain=RP437
GCF_020091645.1	Escherichia coli	strain=ECNB21-M121
GCF_020149465.1	Escherichia coli	strain=SUISSEKPC3NDM5
GCF_020149605.1	Escherichia coli	strain=NDM4
GCF_020149625.1	Escherichia coli	strain=NDM5
GCF_020149645.1	Escherichia coli	strain=NDM1
GCF_020149665.1	Escherichia coli	strain=NDM2
GCF_020149685.1	Escherichia coli	strain=NDM3
GCF_020149705.1	Escherichia coli	strain=NDM6
GCF_020181535.1	Escherichia coli	strain=035053C1pKPC2_Vir_090515B1
GCF_020190405.1	Escherichia coli	strain=SYNB1934
GCF_020388055.1	Escherichia coli	strain=AW1.7
GCF_020410665.1	Escherichia coli	strain=Origami2-DE3
GCF_020424045.1	Escherichia coli	strain=Z30
GCF_020494055.1	Escherichia coli	strain=BL21(RP)
GCF_020526725.1	Escherichia coli	strain=g94
GCF_020526745.1	Escherichia coli	strain=g83
GCF_020526765.1	Escherichia coli	strain=g74
GCF_020526785.1	Escherichia coli	strain=gw25
GCF_020526805.1	Escherichia coli	strain=g62
GCF_020526825.1	Escherichia coli	strain=W3110-P
GCF_020526845.1	Escherichia coli	strain=gb37
GCF_020535205.1	Escherichia coli	strain=EC20
GCF_020540945.1	Escherichia coli	strain=P24_WM1_05.20
GCF_020540965.1	Escherichia coli	strain=P30_L1_05.20
GCF_020540985.1	Escherichia coli	strain=P31_YH1_02.21
GCF_020541005.1	Escherichia coli	strain=P27_L1_05.20
GCF_020541025.1	Escherichia coli	strain=P21_SE1_04.20
GCF_020616475.1	Escherichia coli	strain=EC7518
GCF_020616495.1	Escherichia coli	strain=EC195
GCF_020683045.1	Escherichia coli	strain=EC32
GCF_020683085.1	Escherichia coli	strain=EC71
GCF_020683145.1	Escherichia coli	strain=fECg99.1
GCF_020683185.1	Escherichia coli	strain=fEC.1
GCF_020683245.1	Escherichia coli	strain=VCSW8
GCF_020716665.1	Escherichia coli	strain=B95. delta A
GCF_020808965.1	Escherichia coli	strain=SCPM-O-B-9427
GCF_020809365.1	Escherichia coli	strain=4
GCF_020809385.1	Escherichia coli	strain=EH41
GCF_020827555.1	Escherichia coli	strain=elppa10
GCF_020827575.1	Escherichia coli	strain=elppa9
GCF_020827595.1	Escherichia coli	strain=elppa8
GCF_020827615.1	Escherichia coli	strain=elppa6
GCF_020827635.1	Escherichia coli	strain=elppa5
GCF_020827655.1	Escherichia coli	strain=elppa4
GCF_020827895.1	Escherichia coli	strain=elppa2
GCF_020868245.1	Escherichia coli	strain=1585m1
GCF_020881875.1	Escherichia coli	strain=CE2050
GCF_020883235.1	Escherichia coli	strain=RIVM_C039629
GCF_020883255.1	Escherichia coli	strain=RIVM_C039227
GCF_020883275.1	Escherichia coli	strain=RIVM_C039205
GCF_020883295.1	Escherichia coli	strain=RIVM_C037884
GCF_020883315.1	Escherichia coli	strain=RIVM_C037794
GCF_020883335.1	Escherichia coli	strain=RIVM_C037791
GCF_020883355.1	Escherichia coli	strain=RIVM_C037166
GCF_020883375.1	Escherichia coli	strain=RIVM_C037134
GCF_020883395.1	Escherichia coli	strain=RIVM_C036569
GCF_020883515.1	Escherichia coli	strain=E2
GCF_020886375.2	Escherichia coli	strain=2017.04.03CC
GCF_020886435.2	Escherichia coli	strain=2017.06.04CC
GCF_020886495.2	Escherichia coli	strain=2017.09.02CC
GCF_020886575.2	Escherichia coli	strain=2017.11.01CC
GCF_020905655.1	Escherichia coli	strain=PJ-T13
GCF_020971745.1	Escherichia coli	strain=RIVM_C019217
GCF_020985225.1	Escherichia coli	strain=OSUCMP42NDM
GCF_021089875.1	Escherichia coli	strain=114
GCF_021166015.1	Escherichia coli	strain=7386Nal
GCF_021228975.1	Escherichia coli	strain=5-1
GCF_021378315.1	Escherichia coli	strain=EC12
GCF_021441985.1	Escherichia coli	strain=B379
GCF_021484785.1	Escherichia coli
GCF_021496405.1	Escherichia coli	strain=1162C
GCF_021496425.1	Escherichia coli	strain=1162T7
GCF_021496445.1	Escherichia coli	strain=1162invT2
GCF_021498025.1	Escherichia coli	strain=258E
GCF_021498045.1	Escherichia coli	strain=TH9F11
GCF_021498145.1	Escherichia coli	strain=STO_Bone2
GCF_021498165.1	Escherichia coli	strain=STO_Bone1B
GCF_021513335.1	Escherichia coli	strain=NCCP12480
GCF_021534845.1	Escherichia coli	strain=STEC306
GCF_021534865.1	Escherichia coli	strain=W25K
GCF_021534885.1	Escherichia coli	strain=STEC307
GCF_021534905.1	Escherichia coli	strain=STEC308
GCF_021534945.1	Escherichia coli	strain=STEC346
GCF_021534985.1	Escherichia coli	strain=STEC379
GCF_021535005.1	Escherichia coli	strain=STEC383
GCF_021535025.1	Escherichia coli	strain=STEC384
GCF_021554655.1	Escherichia coli	strain=DOC14
GCF_021559815.1	Escherichia coli	strain=83972
GCF_021559855.1	Escherichia coli	strain=CFT073
GCF_021559875.1	Escherichia coli	strain=Ec394-330266
GCF_021869725.1	Escherichia coli	strain=537-20
GCF_022014695.1	Escherichia coli	strain=SWYH.B349aT
GCF_022023755.1	Escherichia coli	strain=IGC_RcoliRes_1.1
GCF_022023775.1	Escherichia coli	strain=IGC_EcoliInv_1.1
GCF_022058205.1	Escherichia coli	strain=SWYHX138.33gt
GCF_022058225.1	Escherichia coli	strain=SWYHX138.261ft
GCF_022117655.1	Escherichia coli	strain=RM8082
GCF_022220385.1	Escherichia coli	strain=MG1655-377GD
GCF_022220885.1	Escherichia coli	strain=GDAR2-2
GCF_022221385.1	Escherichia coli	strain=DH5a
GCF_022349925.1	Escherichia coli	strain=ISHS7
GCF_022353625.1	Escherichia coli	strain=STIN_95
GCF_022353905.1	Escherichia coli	strain=SWHEFF_69
GCF_022353925.1	Escherichia coli	strain=SWHEFF_68
GCF_022354045.1	Escherichia coli	strain=SWHEFF_58
GCF_022368815.1	Escherichia coli	strain=S163-2
GCF_022368895.1	Escherichia coli	strain=M172-1
GCF_022369015.1	Escherichia coli	strain=M159-1
GCF_022369175.1	Escherichia coli	strain=S171-1
GCF_022370515.1	Escherichia coli	strain=1000C-3
GCF_022376675.1	Escherichia coli	strain=67-1
GCF_022385195.1	Escherichia coli
GCF_022385215.1	Escherichia coli
GCF_022439445.1	Escherichia coli	strain=KMS2001
GCF_022439465.1	Escherichia coli	strain=EV36
GCF_022453585.1	Escherichia coli	strain=EC5502
GCF_022453605.1	Escherichia coli	strain=HS
GCF_022488205.1	Escherichia coli	strain=S-P-C-029.01
GCF_022492975.1	Escherichia coli	strain=H3
GCF_022492995.1	Escherichia coli	strain=A42
GCF_022493015.1	Escherichia coli	strain=H2
GCF_022493115.1	Escherichia coli	strain=A41
GCF_022493155.1	Escherichia coli	strain=A39
GCF_022493175.1	Escherichia coli	strain=A38
GCF_022493195.1	Escherichia coli	strain=A36
GCF_022493215.1	Escherichia coli	strain=A35
GCF_022493235.1	Escherichia coli	strain=A34
GCF_022493255.1	Escherichia coli	strain=A32
GCF_022493275.1	Escherichia coli	strain=A33
GCF_022493295.1	Escherichia coli	strain=A31
GCF_022493315.1	Escherichia coli	strain=A30
GCF_022493335.1	Escherichia coli	strain=A29
GCF_022493355.1	Escherichia coli	strain=A28
GCF_022493375.1	Escherichia coli	strain=A27
GCF_022493395.1	Escherichia coli	strain=A26
GCF_022493415.1	Escherichia coli	strain=A25
GCF_022493435.1	Escherichia coli	strain=A24
GCF_022493455.1	Escherichia coli	strain=A23
GCF_022493475.1	Escherichia coli	strain=A22
GCF_022493495.1	Escherichia coli	strain=A21
GCF_022493515.1	Escherichia coli	strain=A20
GCF_022493535.1	Escherichia coli	strain=A19
GCF_022493555.1	Escherichia coli	strain=A17
GCF_022493575.1	Escherichia coli	strain=A16
GCF_022493595.1	Escherichia coli	strain=A15
GCF_022493615.1	Escherichia coli	strain=A14
GCF_022493635.1	Escherichia coli	strain=A13
GCF_022493655.1	Escherichia coli	strain=A12
GCF_022493675.1	Escherichia coli	strain=A11
GCF_022493695.1	Escherichia coli	strain=A10
GCF_022493715.1	Escherichia coli	strain=A9
GCF_022493735.1	Escherichia coli	strain=A8
GCF_022493755.1	Escherichia coli	strain=A7
GCF_022493775.1	Escherichia coli	strain=A6
GCF_022493795.1	Escherichia coli	strain=A5
GCF_022493815.1	Escherichia coli	strain=A4
GCF_022493835.1	Escherichia coli	strain=A3
GCF_022493855.1	Escherichia coli	strain=A2
GCF_022493875.1	Escherichia coli	strain=A1
GCF_022493895.1	Escherichia coli	strain=A37
GCF_022494075.1	Escherichia coli	strain=STLEFF_29
GCF_022494235.1	Escherichia coli	strain=STLEFF_47
GCF_022494315.1	Escherichia coli	strain=STLIN_13
GCF_022494585.1	Escherichia coli	strain=KTa008
GCF_022494605.1	Escherichia coli	strain=KMi025
GCF_022494625.1	Escherichia coli	strain=KFu024
GCF_022494645.1	Escherichia coli	strain=KFu023
GCF_022494665.1	Escherichia coli	strain=KKa019
GCF_022494685.1	Escherichia coli	strain=KOr019
GCF_022494705.1	Escherichia coli	strain=KKo009
GCF_022494725.1	Escherichia coli	strain=KFu022
GCF_022494745.1	Escherichia coli	strain=KKo003
GCF_022494765.1	Escherichia coli	strain=KMi006
GCF_022494785.1	Escherichia coli	strain=KFu019
GCF_022494805.1	Escherichia coli	strain=KOr021
GCF_022494825.1	Escherichia coli	strain=KGu016
GCF_022494855.1	Escherichia coli	strain=KFu014
GCF_900088105.1	Escherichia coli
GCF_900092615.1	Escherichia coli
GCF_900096795.1	Escherichia coli
GCF_900096845.1	Escherichia coli
GCF_900166955.1	Escherichia coli	strain=KV7
GCF_900184875.1	Escherichia coli
GCF_900186905.1	Escherichia coli	strain=NCTC122
GCF_900196535.2	Escherichia coli	strain=F2_81
GCF_900474445.1	Escherichia coli	strain=NCTC9966
GCF_900474495.1	Escherichia coli	strain=NCTC11023
GCF_900474625.1	Escherichia coli	strain=NCTC9967
GCF_900497095.1	Escherichia coli
GCF_900497415.1	Escherichia coli
GCF_900497455.1	Escherichia coli
GCF_900497485.1	Escherichia coli
GCF_900520285.1	Escherichia coli
GCF_900520305.1	Escherichia coli
GCF_900520325.1	Escherichia coli
GCF_900520345.1	Escherichia coli
GCF_900520365.1	Escherichia coli
GCF_900520385.1	Escherichia coli
GCF_900520395.1	Escherichia coli
GCF_900618295.1	Escherichia coli
GCF_900622635.1	Escherichia coli	strain=B36
GCF_900622655.1	Escherichia coli	strain=MS14385
GCF_900622665.1	Escherichia coli	strain=MS14386
GCF_900622685.1	Escherichia coli	strain=MS14387
GCF_900622695.1	Escherichia coli	strain=MS14384
GCF_900635145.1	Escherichia coli	strain=NCTC9066
GCF_900635165.1	Escherichia coli	strain=NCTC11151
GCF_900635175.1	Escherichia coli	strain=NCTC9084
GCF_900635185.1	Escherichia coli	strain=NCTC9112
GCF_900635205.1	Escherichia coli	strain=NCTC9082
GCF_900635215.1	Escherichia coli	strain=NCTC9038
GCF_900635325.1	Escherichia coli	strain=NCTC10444
GCF_900636005.1	Escherichia coli	strain=NCTC11476
GCF_900636045.1	Escherichia coli	strain=NCTC10973
GCF_900636055.1	Escherichia coli	strain=NCTC11121
GCF_900636075.1	Escherichia coli	strain=NCTC11129
GCF_900636105.1	Escherichia coli	strain=NCTC9088
GCF_900636115.1	Escherichia coli	strain=NCTC9102
GCF_900636125.1	Escherichia coli	strain=NCTC9699
GCF_900636145.1	Escherichia coli	strain=NCTC9087
GCF_900636175.1	Escherichia coli	strain=NCTC8623
GCF_900636195.1	Escherichia coli	strain=NCTC9008
GCF_900636215.1	Escherichia coli	strain=NCTC9022
GCF_900636235.1	Escherichia coli	strain=NCTC9100
GCF_900636245.1	Escherichia coli	strain=NCTC9107
GCF_900636295.1	Escherichia coli	strain=NCTC9040
GCF_900636305.1	Escherichia coli	strain=NCTC10537
GCF_900636595.1	Escherichia coli	strain=NCTC9080
GCF_900636605.1	Escherichia coli	strain=NCTC9041
GCF_900636785.1	Escherichia coli	strain=NCTC9113
GCF_900636795.1	Escherichia coli	strain=NCTC9064
GCF_900699165.1	Escherichia coli	strain=NCTC86
GCF_900747775.1	Escherichia coli
GCF_900747785.1	Escherichia coli
GCF_901733115.1	Escherichia coli
GCF_902703415.1	Escherichia coli	strain=BEN5202
GCF_902705295.1	Escherichia coli	strain=BEN2908
GCF_902810275.1	Escherichia coli
GCF_902810285.1	Escherichia coli
GCF_902810295.1	Escherichia coli
GCF_902810315.1	Escherichia coli
GCF_902810325.1	Escherichia coli
GCF_902810335.1	Escherichia coli
GCF_902810345.1	Escherichia coli
GCF_902810365.1	Escherichia coli
GCF_902810375.1	Escherichia coli
GCF_902810385.1	Escherichia coli
GCF_902810395.1	Escherichia coli
GCF_902810405.1	Escherichia coli
GCF_902810415.1	Escherichia coli
GCF_902825205.1	Escherichia coli
GCF_904426485.1	Escherichia coli	ecotype=Quinolone resistant
GCF_904711265.1	Escherichia coli	ecotype=Quinolone resistant
GCF_904711305.1	Escherichia coli	ecotype=Quinolone resistant
GCF_904799825.1	Escherichia coli	ecotype=Quinolone resistant
GCF_904830965.1	Escherichia coli
GCF_904830975.1	Escherichia coli
GCF_904831805.1	Escherichia coli
GCF_904831825.1	Escherichia coli
GCF_904831835.1	Escherichia coli
GCF_904831875.1	Escherichia coli
GCF_904833135.1	Escherichia coli
GCF_904842665.1	Escherichia coli	ecotype=Quinolone resistant
GCF_904863105.1	Escherichia coli
GCF_904863235.1	Escherichia coli
GCF_904863255.1	Escherichia coli
GCF_904863305.1	Escherichia coli
GCF_904863375.1	Escherichia coli
GCF_904863445.1	Escherichia coli
GCF_904864555.1	Escherichia coli
GCF_904864615.1	Escherichia coli
GCF_904864635.1	Escherichia coli
GCF_904865655.1	Escherichia coli
GCF_904865835.1	Escherichia coli
GCF_904866305.1	Escherichia coli
GCF_904866345.1	Escherichia coli
GCF_904866455.1	Escherichia coli
GCF_904866495.1	Escherichia coli
GCF_905071835.1	Escherichia coli
GCF_905071865.1	Escherichia coli
GCF_905332355.1	Escherichia coli
GCF_905332365.1	Escherichia coli
GCF_910591805.1	Escherichia coli
GCF_916098155.1	Escherichia coli
GCF_916098175.1	Escherichia coli
GCF_900635135.1	Shimwellia blattae	strain=NCTC10965
GCF_900636035.1	Shimwellia blattae	strain=NCTC12127
GCF_003944565.2	Escherichia fergusonii	strain=EFCF056
GCF_008064875.1	Escherichia fergusonii	strain=ATCC 35473
GCF_008064895.1	Escherichia fergusonii	strain=ATCC 35471
GCF_008064915.1	Escherichia fergusonii	strain=ATCC 35470
GCF_013171325.1	Escherichia fergusonii	strain=HNCF11W
GCF_013591455.1	Escherichia fergusonii	strain=RHB41-C23
GCF_013596835.1	Escherichia fergusonii	strain=RHB28-C13
GCF_013798785.1	Escherichia fergusonii	strain=RHB42-C24
GCF_013799825.1	Escherichia fergusonii	strain=RHB42-C13
GCF_013800985.1	Escherichia fergusonii	strain=RHB42-C01
GCF_013801425.1	Escherichia fergusonii	strain=RHB41-C20
GCF_013801845.1	Escherichia fergusonii	strain=RHB41-C15
GCF_013812875.1	Escherichia fergusonii	strain=RHB38-C01
GCF_013813205.1	Escherichia fergusonii	strain=RHB38-C07
GCF_013813425.1	Escherichia fergusonii	strain=RHB38-C04
GCF_013819085.1	Escherichia fergusonii	strain=RHB33-C07
GCF_013819325.1	Escherichia fergusonii	strain=RHB33-C04
GCF_013819565.1	Escherichia fergusonii	strain=RHB32-C22
GCF_013820225.1	Escherichia fergusonii	strain=RHB32-C16
GCF_013820465.1	Escherichia fergusonii	strain=RHB32-C09
GCF_013820845.1	Escherichia fergusonii	strain=RHB32-C05
GCF_013821535.1	Escherichia fergusonii	strain=RHB31-C17
GCF_013822105.1	Escherichia fergusonii	strain=RHB31-C13
GCF_013825725.1	Escherichia fergusonii	strain=RHB30-C07
GCF_013829265.1	Escherichia fergusonii	strain=RHB28-C21
GCF_013834165.1	Escherichia fergusonii	strain=RHB26-C09
GCF_013834525.1	Escherichia fergusonii	strain=RHB26-C03
GCF_013836325.1	Escherichia fergusonii	strain=RHB25-C10
GCF_013886195.1	Escherichia fergusonii	strain=RHB23-C02
GCF_013886335.1	Escherichia fergusonii	strain=RHB23-C01
GCF_013892435.1	Escherichia fergusonii	strain=RHB19-C05
GCF_013893835.1	Escherichia fergusonii	strain=RHB18-C04
GCF_013894595.1	Escherichia fergusonii	strain=RHB17-C11
GCF_013899685.1	Escherichia fergusonii	strain=RHB10-C23
GCF_013899845.1	Escherichia fergusonii	strain=RHB10-C04
GCF_013923185.1	Escherichia fergusonii	strain=RHB02-C22
GCF_016128235.1	Escherichia fergusonii	strain=FDAARGOS_1032
GCF_019047545.1	Escherichia fergusonii	strain=FDAARGOS 1438
GCF_020002285.1	Escherichia fergusonii	strain=6S41-1
GCF_020002305.1	Escherichia fergusonii	strain=5zf15-2-1
GCF_020023425.1	Escherichia fergusonii	strain=EF91
GCF_020097475.1	Escherichia fergusonii	strain=FDAARGOS_1499
GCF_020105775.1	Escherichia fergusonii	strain=EF31
GCF_020883415.1	Escherichia fergusonii	strain=EF20JDJ4045
GCF_021730325.1	Escherichia fergusonii	strain=EF44
GCF_000783575.2	Proteus mirabilis	strain=FDAARGOS_81
GCF_000783595.2	Proteus mirabilis	strain=FDAARGOS_80
GCF_000783875.2	Proteus mirabilis	strain=FDAARGOS_67
GCF_000784015.2	Proteus mirabilis	strain=FDAARGOS_60
GCF_001281545.1	Proteus mirabilis	strain=CYPM1
GCF_001281565.1	Proteus mirabilis	strain=CYPV1
GCF_001640985.1	Proteus mirabilis	strain=AOUC-001
GCF_002055685.1	Proteus mirabilis	strain=AR_0059
GCF_002180115.1	Proteus mirabilis	strain=AR_0159
GCF_002180235.1	Proteus mirabilis	strain=AR_0155
GCF_002197405.1	Proteus mirabilis	strain=AR_0156
GCF_002310875.1	Proteus mirabilis	strain=T21
GCF_002310895.1	Proteus mirabilis	strain=T18
GCF_002944495.1	Proteus mirabilis	strain=BC11-24
GCF_002945235.1	Proteus mirabilis
GCF_003073935.1	Proteus mirabilis	strain=AR379
GCF_003204115.1	Proteus mirabilis	strain=AR_0029
GCF_003855615.1	Proteus mirabilis	strain=PmBC1123
GCF_003855635.1	Proteus mirabilis	strain=PmSC1111
GCF_008041895.1	Proteus mirabilis	strain=VAC
GCF_008195605.1	Proteus mirabilis	strain=CRPM10
GCF_008705195.1	Proteus mirabilis	strain=K817
GCF_009429045.2	Proteus mirabilis	strain=CRE14IB
GCF_009684665.1	Proteus mirabilis	strain=ENT1157
GCF_009806715.1	Proteus mirabilis	strain=SCBX1.1
GCF_010442675.1	Proteus mirabilis	strain=N18-00201
GCF_010692865.1	Proteus mirabilis	strain=CC15031
GCF_011045575.1	Proteus mirabilis	strain=1701092
GCF_011045855.1	Proteus mirabilis	strain=ZA25
GCF_011149675.1	Proteus mirabilis	strain=PmBR607
GCF_011383025.1	Proteus mirabilis	strain=XH1568
GCF_011383045.1	Proteus mirabilis	strain=XH1569
GCF_012516515.1	Proteus mirabilis	strain=STP3
GCF_013255765.1	Proteus mirabilis	strain=JPM24
GCF_013256075.1	Proteus mirabilis	strain=YPM35
GCF_013343255.1	Proteus mirabilis	strain=L90-1
GCF_013357405.1	Proteus mirabilis	strain=MPE0734
GCF_013357425.1	Proteus mirabilis	strain=MPE0767
GCF_013357445.1	Proteus mirabilis	strain=S74-1(++)-2
GCF_013357465.1	Proteus mirabilis	strain=M3-1-17
GCF_013357485.1	Proteus mirabilis	strain=MPE0156
GCF_013357505.1	Proteus mirabilis	strain=MPE0027
GCF_013357525.1	Proteus mirabilis	strain=MPE4069
GCF_013357545.1	Proteus mirabilis	strain=MPE5139
GCF_013357565.1	Proteus mirabilis	strain=MPE5203
GCF_013357585.1	Proteus mirabilis	strain=MPE0346
GCF_013358795.1	Proteus mirabilis	strain=HN2p
GCF_014843115.1	Proteus mirabilis	strain=S012
GCF_014931585.1	Proteus mirabilis	strain=ChSC1905
GCF_015169015.1	Proteus mirabilis	strain=Yak 2019
GCF_015693865.1	Proteus mirabilis	strain=PmBJ015-2
GCF_015693965.1	Proteus mirabilis	strain=PmBJ012-2
GCF_015693985.1	Proteus mirabilis	strain=PmBJ024-1
GCF_015694005.1	Proteus mirabilis	strain=PmBJ023-2
GCF_015694025.1	Proteus mirabilis	strain=PmBJ020-1
GCF_016725905.1	Proteus mirabilis	strain=FDAARGOS_1079
GCF_016772335.1	Proteus mirabilis	strain=C55
GCF_016772355.1	Proteus mirabilis	strain=C74
GCF_016939715.1	Proteus mirabilis	strain=PM52260
GCF_017161055.1	Proteus mirabilis	strain=DY.F1.2
GCF_017808555.1	Proteus mirabilis	strain=RGF134-1
GCF_017901195.1	Proteus mirabilis	strain=1035
GCF_018138945.1	Proteus mirabilis	strain=N292
GCF_018138985.1	Proteus mirabilis	strain=N639-2X
GCF_018139005.1	Proteus mirabilis	strain=S62-3-2-2
GCF_018139105.1	Proteus mirabilis	strain=S74-3-2
GCF_018336495.1	Proteus mirabilis	strain=SNYG35
GCF_018972025.2	Proteus mirabilis	strain=XH1653
GCF_019192645.1	Proteus mirabilis	strain=6Pmi283
GCF_019443785.1	Proteus mirabilis	strain=HNS2p
GCF_021228935.1	Proteus mirabilis	strain=PM1162
GCF_022353845.1	Proteus mirabilis	strain=STIN_74
GCF_022354605.1	Proteus mirabilis	strain=SWHIN_109
GCF_022453625.1	Proteus mirabilis	strain=PM8762
GCF_900635965.1	Proteus mirabilis	strain=NCTC4199
GCF_002591155.1	Proteus vulgaris	strain=FDAARGOS_366
GCF_003812525.1	Proteus vulgaris	strain=FDAARGOS_556
GCF_009931275.1	Proteus vulgaris	strain=PvSC3
GCF_011045815.1	Proteus vulgaris	strain=ZN3
GCF_014250535.1	Proteus vulgaris	strain=P3M
GCF_015841135.1	Proteus vulgaris	strain=LC-693
GCF_016647575.1	Proteus vulgaris	strain=CCU063
GCF_020097355.1	Proteus vulgaris	strain=FDAARGOS_1507
GCF_002984195.1	Providencia rettgeri	strain=FDAARGOS_330
GCF_003204135.1	Providencia rettgeri	strain=AR_0082
GCF_005155965.1	Providencia rettgeri	strain=Pr-15-2-50
GCF_010318885.1	Providencia rettgeri	strain=BML2496
GCF_010319105.1	Providencia rettgeri	strain=BML2526
GCF_010319405.1	Providencia rettgeri	strain=BML2576
GCF_010320145.1	Providencia rettgeri	strain=BML2531
GCF_013255915.1	Providencia rettgeri	strain=YPR31
GCF_013423885.1	Providencia rettgeri	strain=G0519
GCF_013694385.1	Providencia rettgeri	strain=PROV275
GCF_013702025.1	Providencia rettgeri	strain=PROV002
GCF_013702245.1	Providencia rettgeri	strain=PROV087
GCF_013702265.1	Providencia rettgeri	strain=PROV023
GCF_014394705.1	Providencia rettgeri	strain=YPR25
GCF_015571575.1	Providencia rettgeri	strain=Res13-Sevr-LER2-35
GCF_016406205.1	Providencia rettgeri	strain=R39
GCF_018771265.1	Providencia rettgeri	strain=W986
GCF_018861215.1	Providencia rettgeri	strain=PreM15973
GCF_018861235.1	Providencia rettgeri	strain=PreM15628
GCF_018861255.1	Providencia rettgeri	strain=PreM15758
GCF_019047885.1	Providencia rettgeri	strain=FDAARGOS 1449
GCF_019048105.1	Providencia rettgeri	strain=FDAARGOS 1450
GCF_019048545.1	Providencia rettgeri	strain=FDAARGOS 1451
GCF_019890815.1	Providencia rettgeri	strain=VCSW10
GCF_020683065.1	Providencia rettgeri	strain=06-1619
GCF_020808945.1	Providencia rettgeri	strain=KM4
GCF_020985345.1	Providencia rettgeri	strain=L1
GCF_020023795.1	Salmonella enterica subsp. enterica serovar Gallinarum	strain=07Q015
GCF_000953495.1	Salmonella enterica subsp. enterica serovar Infantis	strain=1326/28
GCF_001931555.1	Salmonella enterica subsp. enterica serovar Infantis	strain=FSIS1502169
GCF_001931575.1	Salmonella enterica subsp. enterica serovar Infantis	strain=FSIS1502916
GCF_001931595.1	Salmonella enterica subsp. enterica serovar Infantis	strain=N55391
GCF_001931615.1	Salmonella enterica subsp. enterica serovar Infantis	strain=CVM44454
GCF_002863785.1	Salmonella enterica subsp. enterica serovar Infantis	strain=CFSAN003307
GCF_010919335.1	Salmonella enterica subsp. enterica serovar Infantis	strain=119944
GCF_013377315.1	Salmonella enterica subsp. enterica serovar Infantis	strain=VNSEC003
GCF_013377335.1	Salmonella enterica subsp. enterica serovar Infantis	strain=VNSEC002
GCF_013377355.1	Salmonella enterica subsp. enterica serovar Infantis	strain=VNSEC001
GCF_022117515.1	Salmonella enterica subsp. enterica serovar Infantis	strain=S19
GCF_009650355.1	Salmonella enterica subsp. enterica serovar Muenchen	strain=LG24
GCF_009650375.1	Salmonella enterica subsp. enterica serovar Muenchen	strain=LG25
GCF_009650395.1	Salmonella enterica subsp. enterica serovar Muenchen	strain=LG26
GCF_016454465.1	Salmonella enterica subsp. enterica serovar Muenchen	strain=CVM 22536
GCF_016454705.1	Salmonella enterica subsp. enterica serovar Muenchen	strain=CVM 20744
GCF_001833255.2	Salmonella enterica subsp. enterica serovar Rubislaw	strain=CFSAN044921
GCF_001305815.1	Salmonella enterica subsp. enterica serovar Thompson	strain=RM1984
GCF_001305835.1	Salmonella enterica subsp. enterica serovar Thompson	strain=RM1986
GCF_001953015.1	Salmonella enterica subsp. enterica serovar Thompson	strain=ATCC BAA-1738
GCF_003052785.2	Salmonella enterica subsp. enterica serovar Thompson	strain=HFCDC-SM-846
GCF_003902395.1	Salmonella enterica subsp. enterica serovar Thompson	strain=7
GCF_006516995.1	Salmonella enterica subsp. enterica serovar Thompson	strain=SH11G0791
GCF_003606225.1	Salmonella enterica subsp. enterica serovar Pullorum	strain=QJ-2D-Sal
GCF_001188125.2	Salmonella enterica subsp. enterica serovar Heidelberg	strain=FDAARGOS_54
GCF_001441205.1	Salmonella enterica subsp. enterica serovar Heidelberg	strain=SA02DT10168701
GCF_001441225.1	Salmonella enterica subsp. enterica serovar Heidelberg	strain=12-4374
GCF_001441245.1	Salmonella enterica subsp. enterica serovar Heidelberg	strain=N13-01290
GCF_001689935.1	Salmonella enterica subsp. enterica serovar Heidelberg	strain=SH12-007
GCF_001690005.1	Salmonella enterica subsp. enterica serovar Heidelberg	strain=SH12-003
GCF_001690055.1	Salmonella enterica subsp. enterica serovar Heidelberg	strain=11-004736-1-7
GCF_001690075.1	Salmonella enterica subsp. enterica serovar Heidelberg	strain=CE-R2-11-0435
GCF_001690095.1	Salmonella enterica subsp. enterica serovar Heidelberg	strain=SA01AB09084001
GCF_001690115.1	Salmonella enterica subsp. enterica serovar Heidelberg	strain=SA02DT09004001
GCF_001690135.1	Salmonella enterica subsp. enterica serovar Heidelberg	strain=09-036813-1A
GCF_001692495.1	Salmonella enterica subsp. enterica serovar Heidelberg	strain=A3EZ223
GCF_001692515.1	Salmonella enterica subsp. enterica serovar Heidelberg	strain=AMR588-04-00435
GCF_001692535.1	Salmonella enterica subsp. enterica serovar Heidelberg	strain=SH13-006
GCF_001692555.1	Salmonella enterica subsp. enterica serovar Heidelberg	strain=A3ES40
GCF_001692575.1	Salmonella enterica subsp. enterica serovar Heidelberg	strain=AMR588-04-00320
GCF_001692595.1	Salmonella enterica subsp. enterica serovar Heidelberg	strain=AMR588-04-00318
GCF_001692615.1	Salmonella enterica subsp. enterica serovar Heidelberg	strain=AMR588-04-00437
GCF_001692635.1	Salmonella enterica subsp. enterica serovar Heidelberg	strain=SH13-004
GCF_002984035.1	Salmonella enterica subsp. enterica serovar Heidelberg	strain=FDAARGOS_319
GCF_003971525.1	Salmonella enterica subsp. enterica serovar Heidelberg	strain=5
GCF_003986635.1	Salmonella enterica subsp. enterica serovar Heidelberg	strain=CFSAN067218
GCF_004564195.1	Salmonella enterica subsp. enterica serovar Heidelberg	strain=UFPRLABMOR1
GCF_008124065.1	Salmonella enterica subsp. enterica serovar Heidelberg	strain=SL-312
GCF_008727595.1	Salmonella enterica subsp. enterica serovar Heidelberg	strain=AR-0404
GCF_016452005.1	Salmonella enterica subsp. enterica serovar Heidelberg	strain=CVM 35161
GCF_016454265.1	Salmonella enterica subsp. enterica serovar Heidelberg	strain=CVM 28322
GCF_016454385.1	Salmonella enterica subsp. enterica serovar Heidelberg	strain=CVM 24359
GCF_016454645.1	Salmonella enterica subsp. enterica serovar Heidelberg	strain=CVM 20760
GCF_019426245.1	Salmonella enterica subsp. enterica serovar Heidelberg	strain=SH-2813-Parental 2
GCF_002741615.1	Shigella dysenteriae	strain=BU53M1
GCF_002949675.1	Shigella dysenteriae	strain=ATCC 13313
GCF_002949755.1	Shigella dysenteriae	strain=07-3308
GCF_002949815.1	Shigella dysenteriae	strain=08-3380
GCF_002949855.1	Shigella dysenteriae	strain=80-547
GCF_015475595.1	Shigella dysenteriae	strain=HNCMB 20080
GCF_022354065.1	Shigella dysenteriae	strain=SWHEFF_51
GCF_022354085.1	Shigella dysenteriae	strain=SWHEFF_49
GCF_022354145.1	Shigella dysenteriae	strain=SWHE2
GCF_002950235.1	Shigella flexneri	strain=61-4982
GCF_002950335.1	Shigella flexneri	strain=NCTC 9728
GCF_007197595.1	Shigella flexneri	strain=C32
GCF_013364115.1	Shigella flexneri	strain=FDAARGOS_691
GCF_019793575.1	Shigella flexneri	strain=WW1
GCF_022353545.1	Shigella flexneri	strain=STEFF_24
GCF_022353565.1	Shigella flexneri	strain=STEFF_22
GCF_022353605.1	Shigella flexneri	strain=STEFF_18
GCF_022353685.1	Shigella flexneri	strain=STIN_92
GCF_022353745.1	Shigella flexneri	strain=STIN_87
GCF_022353785.1	Shigella flexneri	strain=STIN_80
GCF_022353885.1	Shigella flexneri	strain=SWHEFF_71
GCF_022353945.1	Shigella flexneri	strain=SWHEFF_67
GCF_022353965.1	Shigella flexneri	strain=SWHEFF_64
GCF_022354005.1	Shigella flexneri	strain=SWHEFF_60
GCF_022354185.1	Shigella flexneri	strain=SWHIN_97
GCF_022354205.1	Shigella flexneri	strain=SWHIN_116
GCF_022354225.1	Shigella flexneri	strain=STEFF_17
GCF_022354245.1	Shigella flexneri	strain=STEFF_16
GCF_022354305.1	Shigella flexneri	strain=STEFF_12
GCF_022354325.1	Shigella flexneri	strain=STEFF_10
GCF_022354345.1	Shigella flexneri	strain=STEFF_3
GCF_022354585.1	Shigella flexneri	strain=SWHIN_110
GCF_022354645.1	Shigella flexneri	strain=SWHIN_107
GCF_022354685.1	Shigella flexneri	strain=SWHIN_104
GCF_022354705.1	Shigella flexneri	strain=SWHIN_101
GCF_022493955.1	Shigella flexneri	strain=STLE1
GCF_022493995.1	Shigella flexneri	strain=STLE3
GCF_022494015.1	Shigella flexneri	strain=STLE4
GCF_022494035.1	Shigella flexneri	strain=STLEFF_27
GCF_022494095.1	Shigella flexneri	strain=STLEFF_33
GCF_022494115.1	Shigella flexneri	strain=STLEFF_34
GCF_022494135.1	Shigella flexneri	strain=STLEFF_35
GCF_022494155.1	Shigella flexneri	strain=STLEFF_36
GCF_022494355.1	Shigella flexneri	strain=STLIN_17
GCF_022494415.1	Shigella flexneri	strain=STLIN_4
GCF_022494435.1	Shigella flexneri	strain=STLIN_6
GCF_022494455.1	Shigella flexneri	strain=STLIN_8
GCF_900659645.1	Shigella flexneri	strain=AUSMDU00008355
GCF_900659665.1	Shigella flexneri	strain=AUSMDU00008332
GCF_001518855.1	Shigella sonnei	strain=FORC_011
GCF_001558295.2	Shigella sonnei	strain=FDAARGOS_90
GCF_013374815.1	Shigella sonnei	strain=SE6-1
GCF_003324875.1	Salmonella enterica subsp. enterica serovar Berta	strain=SA20141895
GCF_002234755.2	Salmonella enterica subsp. enterica serovar Derby	strain=SA20035215
GCF_002946375.1	Salmonella enterica subsp. enterica serovar Derby
GCF_016454765.1	Salmonella enterica subsp. enterica serovar Derby	strain=CVM 30155
GCF_003710145.1	Salmonella enterica subsp. enterica serovar Oranienburg	strain=CFSAN076211
GCF_004798745.1	Salmonella enterica subsp. enterica serovar Oranienburg	strain=12-0523
GCF_001457675.1	Salmonella enterica subsp. enterica serovar Senftenberg	strain=NCTC10384
GCF_001969425.1	Salmonella enterica subsp. enterica serovar Senftenberg	strain=775W (ATCC 43845)
GCF_002953175.1	Salmonella enterica subsp. enterica serovar Senftenberg	strain=N17
GCF_003073535.1	Salmonella enterica subsp. enterica serovar Senftenberg	strain=CFSAN047866
GCF_003073555.1	Salmonella enterica subsp. enterica serovar Senftenberg	strain=CFSAN045763
GCF_003571625.1	Salmonella enterica subsp. enterica serovar Senftenberg	strain=AR_0127
GCF_003864035.1	Salmonella enterica subsp. enterica serovar Senftenberg	strain=ATCC 8400
GCF_004768565.1	Salmonella enterica subsp. enterica serovar Senftenberg	strain=SA20061017
GCF_004768585.1	Salmonella enterica subsp. enterica serovar Senftenberg	strain=SA20130280
GCF_004768605.1	Salmonella enterica subsp. enterica serovar Senftenberg	strain=11-5006
GCF_004768625.1	Salmonella enterica subsp. enterica serovar Senftenberg	strain=CFIAFB20170120
GCF_004768665.1	Salmonella enterica subsp. enterica serovar Senftenberg	strain=CFIAFB20170121
GCF_004798765.1	Salmonella enterica subsp. enterica serovar Senftenberg	strain=CFIAFB20170119
GCF_006741505.1	Salmonella enterica subsp. enterica serovar Senftenberg	strain=SL180013
GCF_008727575.1	Salmonella enterica subsp. enterica serovar Senftenberg	strain=AR-0405
GCF_016452105.1	Salmonella enterica subsp. enterica serovar Senftenberg	strain=CVM 34514
GCF_016454425.1	Salmonella enterica subsp. enterica serovar Senftenberg	strain=CVM 24355
GCF_016454665.1	Salmonella enterica subsp. enterica serovar Senftenberg	strain=CVM 20749
GCF_900478065.1	Salmonella enterica subsp. enterica serovar Senftenberg	strain=NCTC10080
GCF_000783815.2	Salmonella enterica	strain=FDAARGOS_70
GCF_001558355.2	Salmonella enterica	strain=FDAARGOS_94
GCF_001647755.1	Salmonella enterica	strain=C629
GCF_001652385.2	Salmonella enterica	strain=CFSAN033950
GCF_001705055.1	Salmonella enterica	strain=FORC_019
GCF_001831715.2	Salmonella enterica	strain=CFSAN044875
GCF_001831915.2	Salmonella enterica	strain=CFSAN044885
GCF_001831985.2	Salmonella enterica	strain=CFSAN044888
GCF_001833305.2	Salmonella enterica	strain=CFSAN044925
GCF_001834965.2	Salmonella enterica	strain=CFSAN044945
GCF_002119485.1	Salmonella enterica	strain=FORC_038
GCF_002313085.1	Salmonella enterica	strain=FORC_051
GCF_002313105.1	Salmonella enterica	strain=FORC_056
GCF_002507715.2	Salmonella enterica	strain=CFSAN064276
GCF_002507745.2	Salmonella enterica	strain=CFSAN060808
GCF_002507865.2	Salmonella enterica	strain=CFSAN060809
GCF_002507875.2	Salmonella enterica	strain=CFSAN060807
GCF_002507915.2	Salmonella enterica	strain=CFSAN060804
GCF_002900325.1	Salmonella enterica	strain=MFDS1004024
GCF_002946675.1	Salmonella enterica	strain=MFDS1004839
GCF_003030105.1	Salmonella enterica	strain=CFSAN064034
[truncated: 1,543 more rows]

## Sheet: S3
Table S3. The labels of different MGCs in the database of gutSMASH.
No.	Labels of MGCs
1	Fumarate2succinate
2	porA
3	p-cresol
4	TMA
5	bai_operon
6	NADH_dehydrogenase_I
7	Pyruvate2acetate-formate
8	proline2aminovalerate
9	succinate2propionate
10	PFOR_II_pathway
11	TPP_AA_metabolism
12	Others_HGD_unassigned
13	Flavoenzyme_lipids_catabolism
14	Glycine_reductase
15	TPP_fatty_acids
16	OD_AA_metabolism
17	Rnf_complex
18	Flavoenzyme_AA_peptides_catabolism
19	Glycine_cleavage
20	OD_fatty_acids
21	Oxidative_glycerol
22	Hydroxy-L-proline2proline
23	Putrescine2spermidine
24	GR_eut-pdu-related
25	Lysine_degradation
26	glutamate2butyric
27	aminobutyrate2Butyrate
28	acetate2butyrate
29	Arginine2putrescine
30	Leucine_reduction
31	Formate_dehydrogenase
32	gallic_acid_met
33	Molybdopterin_dependent_oxidoreductase
34	Nitrate_reductase
35	carnitine_degradaion_caiTABCDE
36	Ech_complex
37	Respiratory_glycerol
38	Threonine2propionate
39	EUT_pathway
40	histidine2glutamate_hutHGIU_operon
41	pdu
42	GR_AA_metabolism
43	Arginine2_Hcarbonate

## Sheet: S4
Table S4. The labels and types of different MGCs in the database of antiSMASH.
antiSMASH 4/5 annotation	BiG-SCAPE class
t1pks, T1PKS	PKS I
transatpks, t2pks, t3pks, otherks, hglks, transAT-PKS, transAT-PKS-like, T2PKS, T3PKS, PKS-like, hglE-KS and combinations of these with {t1pks, T1PKS} or themselves	PKS other
nrps, NRPS, NRPS-like, thioamide-NRP	NRPS
lantipeptide, thiopeptide, bacteriocin, linaridin, cyanobactin, glycocin, LAP, lassopeptide, sactipeptide, bottromycin, head_to_tail, microcin, microviridin, proteusin, lanthipeptide, lipolanthine, RaS-RiPP, fungal_x0002_RiPP and combinations of these	RiPPs
amglyccycl, oligosaccharide, cf_saccharide, saccharide and combinations of these	Saccharides
terpene	Terpene
any of {t1pks, T1PKS, transatpks, t2pks, t3pks, otherks, hglks, transAT_x0002_PKS, T2PKS, T3PKS, PKS-like, hglE-KS} + any of {nrps, NRPS, NRPS_x0002_like, thioamide-NRP}	PKS/NRPS Hybrids
acyl_amino_acids, arylpolyene, aminocoumarin, ectoine, butyrolactone, nucleoside, melanin, phosphoglycolipid, phenazine, phosphonate, other, cf_putative, resorcinol, indole, ladderane, PUFA, furan, hserlactone, fused, cf_fatty_acid, siderophore, blactam, fatty_acid, PpyS-KS, CDPS, betalactone, PBDE, tropodithietic-acid, NAGGN, halogenated and any combined annotation	Others
